# Supplementary material for: Space and Vine Cultivar Interact to Determine the Arbuscular Mycorrhizal Fungal Community Composition
Source: J Fungi (Basel). 2020 Nov 27;6(4):317. doi: 10.3390/jof6040317 (PMC7712214; doi:10.3390/jof6040317)
Supplement: Supplementary file 1 [file jof-06-00317-s001.zip]

Archive with 2 entries (2 files):
- Suppl. material data 1.xlsx
- Suppl. material Fig. S1.pdf
