# Supplementary material for: Space and Vine Cultivar Interact to Determine the Arbuscular Mycorrhizal Fungal Community Composition
Source: J Fungi (Basel). 2020 Nov 27;6(4):317. doi: 10.3390/jof6040317 (PMC7712214; doi:10.3390/jof6040317)
Supplement: Supplementary file 1 [file jof-06-00317-s001.zip › Suppl. material data 1.xlsx]

## Sheet: var_table
	Sample_ID	Sample_type	Cultivar	Individual_plant	Coord_y	Coord_x
CR1_Root	CR1.Root	Root	Callet	CR1	63.75	5
CR1_Soil	CR1	Soil	Callet	CR1	63.75	5
CR2_Root	CR2.Root	Root	Callet	CR2	65	10
CR2_Soil	CR2	Soil	Callet	CR2	65	10
CR4_Root	CR4.Root	Root	Callet	CR4	68.75	40
CR4_Soil	CR4	Soil	Callet	CR4	68.75	40
CR5_Root	CR5.Root	Root	Callet	CR5	57.5	40
CR5_Soil	CR5	Soil	Callet	CR5	57.5	40
CS1_Root	CS1.Root	Root	Callet	CS1	61.25	25
CS1_Soil	CS1	Soil	Callet	CS1	61.25	25
CS2_Root	CS2.Root	Root	Callet	CS2	47.5	65
CS2_Soil	CS2	Soil	Callet	CS2	47.5	65
CS4_Root	CS4.Root	Root	Callet	CS4	35	65
CS4_Soil	CS4	Soil	Callet	CS4	35	65
CS6_Root	CS6.Root	Root	Callet	CS6	60	102.5
CS6_Soil	CS6	Soil	Callet	CS6	60	102.5
MR2_Root	MR2.Root	Root	Merlot	MR2	67.5	10
MR2_Soil	MR2	Soil	Merlot	MR2	67.5	10
MR3_Root	MR3.Root	Root	Merlot	MR3	33.75	32.5
MR3_Soil	MR3	Soil	Merlot	MR3	33.75	32.5
MR5_Root	MR5.Root	Root	Merlot	MR5	45	40
MR5_Soil	MR5	Soil	Merlot	MR5	45	40
MR6_Root	MR6.Root	Root	Merlot	MR6	40	40
MR6_Soil	MR6	Soil	Merlot	MR6	40	40
MS1_Root	MS1.Root	Root	Merlot	MS1	56.25	25
MS1_Soil	MS1	Soil	Merlot	MS1	56.25	25
MS2_Root	MS2.Root	Root	Merlot	MS2	26.25	65
MS2_Soil	MS2	Soil	Merlot	MS2	26.25	65
MS3_Root	MS3.Root	Root	Merlot	MS3	18.75	65
MS3_Soil	MS3	Soil	Merlot	MS3	18.75	65
MS4_Root	MS4.Root	Root	Merlot	MS4	28.75	102.5
MS4_Soil	MS4	Soil	Merlot	MS4	28.75	102.5

## Sheet: otu_table
	VTX001	VTX001a	VTX001b	VTX005	VTX030	VTX049	VTX054	VTX055	VTX056	VTX057	VTX062	VTX063	VTX064	VTX065	VTX067	VTX069	VTX072	VTX098	VTX100	VTX100a	VTX105	VTX111	VTX113	VTX114	VTX120	VTX120a	VTX121	VTX122	VTX130	VTX135	VTX153	VTX154	VTX154a	VTX156	VTX175	VTX191	VTX193	VTX199	VTX202	VTX214	VTX222	VTX245	VTX278	VTX281	VTX283	VTX293	VTX304	VTX335	VTX338
CR1_Root	5140	0	0	0	0	0	0	38	390	2484	0	367	12705	0	0	46495	0	364	7628	126	0	0	7399	37	2269	13876	3530	0	42	0	2797	0	0	0	124	0	0	2156	2517	8942	2611	0	0	0	21	151	0	1238	0
CR1_Soil	1464	22528	0	2023	0	0	5123	1793	4543	2269	0	31	13334	9928	0	554	2702	7985	20	0	0	0	45	0	495	2324	926	0	2969	0	25759	0	0	0	1013	2021	6828	290	258	1229	1175	18	0	698	0	2330	0	177	1466
CR2_Root	1657	0	0	0	0	0	0	529	1	265	0	5877	6187	0	102	17243	994	2829	14860	142	0	0	2734	28	285	1146	375	0	63513	0	29110	0	0	0	0	0	0	10154	19733	7613	0	0	0	0	0	75	0	277	24
CR2_Soil	556	938	0	0	0	0	2127	3598	5984	273	0	3030	4496	29455	810	477	3135	7067	896	10	0	0	21	0	345	1910	538	0	8027	0	13024	84	0	0	0	0	6195	589	6256	2068	60	0	0	0	4	75	0	413	564
CR4_Root	272	0	0	0	0	0	0	20	6	53	0	17875	4137	0	0	29109	0	0	28	0	0	0	42161	53	781	3909	1512	0	1263	0	15574	0	0	0	0	0	0	923	13381	3545	0	0	0	0	0	0	0	0	0
CR4_Soil	644	0	0	0	0	0	0	3137	2386	0	0	9046	3477	2800	0	1958	0	0	0	0	0	0	1447	0	173	1296	590	0	10	0	8362	0	0	0	0	0	0	121	9622	847	0	0	0	0	0	0	0	0	0
CR5_Root	33	0	0	0	0	0	0	51	0	0	0	5215	4095	0	386	11993	226	25	0	0	0	0	62900	0	317	2048	960	0	0	0	5073	0	0	0	721	0	10	9	8829	32772	0	0	0	0	0	5	0	0	0
CR5_Soil	0	0	2	0	0	0	0	2589	0	0	0	758	2868	0	0	1065	474	4077	0	0	0	0	5217	0	1497	7327	2546	0	0	0	11662	0	0	0	2071	327	153	31	10683	1524	0	0	1161	0	0	0	0	0	0
CS1_Root	5960	0	0	0	0	0	0	484	128	209	0	34172	4867	0	351	6362	985	357	4098	45	0	0	12703	0	3847	19591	7711	0	0	32	3630	8	0	0	400	0	0	730	3683	5192	427	0	0	0	0	0	0	41	0
CS1_Soil	925	838	0	0	0	0	89	1779	2125	158	0	12802	927	936	0	334	230	43	17	0	0	0	402	0	262	2208	485	0	0	85	4942	1623	0	0	897	0	7591	319	6207	3197	0	0	0	0	0	61	0	183	361
CS2_Root	144	0	0	0	0	0	0	89	0	268	0	1819	2475	0	0	10263	35449	0	0	0	0	0	3410	0	332	2375	502	0	8	0	4235	0	0	9908	0	0	0	0	13508	27282	0	0	0	0	0	0	4315	875	0
CS2_Soil	2191	10	0	0	196	0	0	1510	1599	1488	59	1433	2065	0	0	2859	9480	0	0	0	0	0	151	0	737	7571	1980	0	5	0	13173	0	0	2961	0	63	0	80	6445	10478	0	68	0	0	0	74	468	6	0
CS4_Root	419	0	0	0	0	0	0	1138	0	151	0	10655	4052	0	0	14625	10599	0	4575	65	0	0	24432	3334	0	0	0	0	95	0	2483	0	0	0	0	286	0	2470	17548	28358	0	0	0	0	0	355	0	5290	0
CS4_Soil	863	183	0	0	0	0	0	0	2465	0	0	8727	1875	4912	0	3094	3235	445	815	43	0	0	64	0	0	0	0	0	0	0	15770	4042	95	0	0	2041	0	347	4231	756	0	232	0	0	0	1231	0	144	0
CS6_Root	4315	0	0	0	0	0	0	0	704	37	0	3703	5246	0	222	33151	4464	0	17	0	0	0	81774	0	0	0	0	0	5	0	5213	0	0	0	0	145	0	3825	3053	4426	63	0	0	0	8	14	0	0	0
CS6_Soil	1110	2484	0	1108	342	0	205	1308	2405	222	0	1300	10015	1324	0	2984	2810	762	0	0	0	0	12282	0	0	0	0	433	451	0	8704	1752	0	0	0	1789	15241	590	3837	2744	0	0	0	0	0	235	0	0	129
MR2_Root	690	0	21	0	0	0	0	568	88	1400	0	9610	489	3	0	3661	0	774	0	0	0	0	9967	649	414	2247	1059	0	171	0	1376	0	0	0	0	0	0	1228	3025	25001	6	0	0	0	0	0	0	121	0
MR2_Soil	380	556	0	116	0	0	2412	10123	18662	1046	0	1874	696	18614	0	28	0	3855	0	0	0	0	47	0	230	1657	554	0	979	0	3803	181	0	0	0	7	16719	188	1403	2691	140	225	0	0	0	0	0	332	1065
MR3_Root	791	0	0	0	0	12	0	750	56	236	0	8320	3105	0	0	8733	0	309	61	0	0	0	32748	769	231	1861	420	0	0	0	6458	0	0	0	0	331	0	313	8006	14963	77	0	0	0	0	22	0	9	0
MR3_Soil	416	2129	0	266	0	0	755	2965	4422	0	0	210	1146	0	0	379	0	310	0	0	0	0	5717	0	96	547	105	0	116	0	5728	0	0	0	0	2976	1301	1498	4323	475	0	0	0	0	0	865	0	90	0
MR5_Root	6522	0	0	0	0	0	0	127	1543	1443	0	2851	6674	0	0	4818	0	27	0	0	0	0	92732	10419	556	2800	755	0	4670	0	5146	8	0	0	0	0	0	204	4886	1165	0	0	0	0	0	0	0	105	0
MR5_Soil	8923	0	0	0	0	0	0	3406	2385	452	1518	706	7289	0	0	804	3688	647	0	0	0	0	972	82	143	562	133	0	12592	0	16209	154	25	0	0	238	6060	17	7790	204	0	511	0	0	0	167	0	225	0
MR6_Root	182	0	0	0	0	0	0	464	47	280	0	1921	2129	0	0	22903	0	5	0	0	0	0	4166	261	0	0	0	0	0	0	6756	71	29	0	0	640	0	4403	23213	236	0	0	0	0	0	22	0	447	0
MR6_Soil	254	0	0	0	0	0	0	6953	0	2115	0	601	4427	0	0	270	0	50	0	0	0	0	0	25	0	0	0	0	0	0	12244	934	52	0	0	2258	0	1155	3274	0	0	0	0	0	0	370	0	667	0
MS1_Root	13	0	4	0	0	0	0	537	0	189	0	39877	14533	43	98	15837	359	12315	735	10	0	0	14839	0	249	1340	457	0	2214	0	6412	0	0	0	18	0	175	254	0	18008	0	0	0	0	0	0	0	7	0
MS1_Soil	395	0	0	0	0	0	0	20925	298	391	0	12428	6150	0	0	1192	107	15077	0	0	0	0	54	0	303	1353	450	0	0	0	13219	0	0	0	1549	0	1383	51	0	6820	0	0	0	0	0	0	0	67	60
MS2_Root	174	0	0	0	0	0	0	220	0	53	0	6158	8230	0	0	15155	1281	683	7	0	11	8	103367	6065	2322	10335	4362	0	43	0	2469	0	0	0	0	838	0	13216	19400	15	0	0	0	0	0	0	0	15	0
MS2_Soil	14	0	0	1383	0	0	0	3386	2412	154	0	449	0	0	0	367	28	1258	0	0	0	0	2232	71	0	4167	1329	0	0	0	4503	0	0	0	0	2499	883	1712	4841	0	0	0	0	0	0	0	0	323	0
MS3_Root	129	15	0	0	0	0	0	60	0	423	0	5634	1373	10	13	22775	0	2639	1781	29	0	0	69636	46	0	40	0	0	6438	0	1582	0	0	347	0	0	0	120	966	663	0	0	0	0	0	26	260	30	0
MS3_Soil	203	1166	0	616	0	0	0	1219	279	212	0	1288	1710	3025	0	738	222	591	116	30	0	0	1099	0	68	326	103	0	516	0	5884	0	0	245	0	0	6899	409	1416	64	0	0	0	0	0	107	69	71	512
MS4_Root	106	0	0	0	0	0	0	0	167	204	0	10162	451	0	0	28637	0	14	0	0	0	0	63712	5004	509	2131	656	0	0	0	3808	0	0	0	0	331	0	9312	38736	9071	0	0	0	0	0	38	0	358	0
MS4_Soil	1045	4077	0	0	0	0	889	352	12603	322	0	1789	2439	0	0	1430	1996	282	0	0	0	0	1918	55	365	3220	1116	0	0	0	21886	0	0	0	0	149	3107	437	5244	992	0	0	0	0	0	123	0	399	0
[truncated: 9 more columns]

## Sheet: otu_phylodist
	VTX001	VTX001a	VTX001b	VTX005	VTX030	VTX049	VTX054	VTX055	VTX056	VTX057	VTX062	VTX063	VTX064	VTX065	VTX067	VTX069	VTX072	VTX098	VTX100	VTX100a	VTX105	VTX111	VTX113	VTX114	VTX120	VTX120a	VTX121	VTX122	VTX130	VTX135	VTX153	VTX154	VTX154a	VTX156	VTX175	VTX191	VTX193	VTX199	VTX202	VTX214	VTX222	VTX245	VTX278	VTX281	VTX283	VTX293	VTX304	VTX335	VTX338
VTX001	0	0.0412089	0.043355	0.152225	0.204117	0.236377	0.231441	0.22556	0.206546	0.209422	0.230278	0.20536	0.206414	0.206437	0.210366	0.213024	0.210336	0.204004	0.213415	0.330313	0.139245	0.121741	0.222056	0.229728	0.208411	0.230141	0.202228	0.229602	0.209183	0.189902	0.182826	0.19216	0.2911	0.191871	0.199871	0.222057	0.212599	0.232472	0.203139	0.19797	0.208751	0.217938	0.202671	0.190513	0.185596	0.209464	0.193969	0.172196	0.186218
VTX001a	0.0412089	0	0.0501476	0.144566	0.209936	0.224252	0.215546	0.217311	0.21407	0.188126	0.215418	0.197883	0.198591	0.210013	0.213875	0.209975	0.204783	0.202865	0.220364	0.327687	0.147829	0.13269	0.229121	0.236981	0.205375	0.244935	0.203279	0.210535	0.201687	0.189371	0.204327	0.190983	0.28766	0.198384	0.188789	0.235246	0.191157	0.225751	0.213822	0.207706	0.209701	0.215935	0.206289	0.182468	0.188222	0.216462	0.20472	0.178787	0.162264
VTX001b	0.043355	0.0501476	0	0.148383	0.213184	0.226344	0.223532	0.211513	0.207265	0.185556	0.223581	0.192291	0.190849	0.209537	0.205987	0.201619	0.193237	0.202266	0.219075	0.32752	0.154511	0.125371	0.219255	0.226591	0.188882	0.229714	0.19864	0.20183	0.200199	0.185361	0.202764	0.201511	0.303947	0.190405	0.191717	0.204166	0.188546	0.204709	0.198366	0.185994	0.200542	0.213965	0.203115	0.181873	0.188631	0.21426	0.203412	0.177916	0.172918
VTX005	0.152225	0.144566	0.148383	0	0.14483	0.157647	0.183446	0.148595	0.127201	0.122667	0.187223	0.191121	0.171965	0.174621	0.186018	0.166044	0.178445	0.149868	0.181494	0.276199	0.102598	0.093665	0.182639	0.189791	0.167683	0.209109	0.169785	0.169084	0.157344	0.158137	0.159716	0.150627	0.226687	0.157345	0.153892	0.164147	0.122741	0.168633	0.160457	0.170927	0.161848	0.116014	0.127471	0.113036	0.07721	0.191616	0.151935	0.108192	0.101137
VTX030	0.204117	0.209936	0.213184	0.14483	0	0.096435	0.124869	0.136388	0.122573	0.123684	0.121989	0.147463	0.142365	0.135946	0.13275	0.131617	0.134228	0.120252	0.136332	0.259263	0.0502577	0.0561052	0.133757	0.139584	0.144527	0.154733	0.130878	0.135447	0.104069	0.109655	0.105889	0.110828	0.199595	0.113716	0.109087	0.124097	0.126462	0.133084	0.115896	0.112626	0.129155	0.187501	0.112144	0.193091	0.169852	0.150714	0.103192	0.16823	0.181871
VTX049	0.236377	0.224252	0.226344	0.157647	0.096435	0	0.111919	0.140942	0.129131	0.128095	0.122859	0.160569	0.161926	0.162126	0.165187	0.14865	0.146421	0.157418	0.145354	0.237144	0.0717646	0.0733441	0.144881	0.150783	0.155566	0.175147	0.15512	0.147827	0.129369	0.141519	0.14371	0.140534	0.228809	0.147214	0.134721	0.139587	0.127815	0.145993	0.139439	0.143736	0.156847	0.171669	0.127161	0.17751	0.172614	0.166936	0.137101	0.162178	0.165461
VTX054	0.231441	0.215546	0.223532	0.183446	0.124869	0.111919	0	0.128508	0.142128	0.131975	0.0116671	0.121755	0.121325	0.120319	0.119784	0.140068	0.116763	0.134783	0.121846	0.226416	0.071674	0.0625174	0.121709	0.127553	0.109	0.143111	0.118009	0.111514	0.1028	0.117484	0.109872	0.113417	0.177737	0.110583	0.099974	0.129114	0.119462	0.122293	0.127802	0.110679	0.104777	0.188652	0.140852	0.176515	0.203908	0.125483	0.115118	0.162557	0.158245
VTX055	0.22556	0.217311	0.211513	0.148595	0.136388	0.140942	0.128508	0	0.0402454	0.0557806	0.131526	0.142679	0.125283	0.123096	0.123419	0.143332	0.117831	0.123083	0.140443	0.249359	0.0740435	0.0652793	0.144343	0.150387	0.121298	0.157108	0.126942	0.10211	0.114446	0.117171	0.117195	0.104303	0.178796	0.1151	0.117395	0.129007	0.0493582	0.115375	0.113163	0.125464	0.123952	0.185557	0.051081	0.167543	0.173466	0.14809	0.117856	0.164858	0.157567
VTX056	0.206546	0.21407	0.207265	0.127201	0.122573	0.129131	0.142128	0.0402454	0	0.0535278	0.139825	0.142375	0.128144	0.117429	0.120874	0.132964	0.125263	0.123249	0.14023	0.241984	0.066221	0.0709127	0.140949	0.147011	0.115378	0.150432	0.115027	0.103812	0.107209	0.122611	0.0939419	0.0964495	0.187308	0.101972	0.114792	0.118373	0.0516508	0.115762	0.107781	0.123745	0.137843	0.158191	0.0317848	0.166114	0.156661	0.138976	0.0968763	0.133183	0.142675
VTX057	0.209422	0.188126	0.185556	0.122667	0.123684	0.128095	0.131975	0.0557806	0.0535278	0	0.135098	0.13586	0.124295	0.121969	0.124642	0.119535	0.109054	0.110259	0.13653	0.252327	0.066889	0.0711696	0.130736	0.136603	0.111598	0.144705	0.114323	0.0999591	0.110794	0.0968589	0.110424	0.102931	0.197567	0.108188	0.116268	0.133709	0.0135983	0.11704	0.108607	0.110453	0.132402	0.159957	0.052126	0.143054	0.151763	0.14772	0.11907	0.150633	0.13853
VTX062	0.230278	0.215418	0.223581	0.187223	0.121989	0.122859	0.0116671	0.131526	0.139825	0.135098	0	0.123526	0.123241	0.122361	0.116807	0.140946	0.119782	0.132978	0.125298	0.231704	0.0754789	0.0712009	0.125111	0.131074	0.110807	0.144642	0.119669	0.108635	0.105868	0.112009	0.109395	0.115245	0.179213	0.112542	0.101888	0.125945	0.122479	0.118915	0.124582	0.110122	0.106925	0.187425	0.138759	0.180192	0.214087	0.127585	0.117198	0.171606	0.167311
VTX063	0.20536	0.197883	0.192291	0.191121	0.147463	0.160569	0.121755	0.142679	0.142375	0.13586	0.123526	0	0.0259342	0.0542568	0.0563232	0.0985931	0.0902439	0.083655	0.0884523	0.218708	0.0547242	0.0460568	0.0820596	0.0848502	0.0902895	0.0979814	0.0801829	0.0777785	0.0669897	0.064024	0.0718248	0.069006	0.134361	0.0741544	0.0643476	0.0849359	0.132681	0.070544	0.0635408	0.0830393	0.10529	0.178167	0.146172	0.177176	0.215563	0.0281626	0.078839	0.17358	0.168899
VTX064	0.206414	0.198591	0.190849	0.171965	0.142365	0.161926	0.121325	0.125283	0.128144	0.124295	0.123241	0.0259342	0	0.0430827	0.0450926	0.0924886	0.0905643	0.0862895	0.095877	0.220741	0.0440285	0.0375992	0.0766756	0.0793778	0.0825583	0.10244	0.076232	0.0678643	0.0617882	0.0689657	0.0644359	0.0647515	0.117444	0.0670386	0.0545626	0.072841	0.121316	0.060862	0.0588135	0.0764293	0.0939588	0.171415	0.133925	0.178286	0.203231	0.0261239	0.0693177	0.166313	0.163012
VTX065	0.206437	0.210013	0.209537	0.174621	0.135946	0.162126	0.120319	0.123096	0.117429	0.121969	0.122361	0.0542568	0.0430827	0	0.0117115	0.0746018	0.0747031	0.0882346	0.0722625	0.197283	0.0431879	0.0349621	0.064214	0.0668279	0.0725248	0.0919207	0.0668882	0.0632661	0.0526661	0.063561	0.0480301	0.0482845	0.117747	0.048365	0.0452463	0.0663636	0.113553	0.0547548	0.0503991	0.0616306	0.0747394	0.178953	0.119569	0.174765	0.195562	0.0408581	0.057763	0.173642	0.178314
VTX067	0.210366	0.213875	0.205987	0.186018	0.13275	0.165187	0.119784	0.123419	0.120874	0.124642	0.116807	0.0563232	0.0450926	0.0117115	0	0.0727069	0.0699508	0.102256	0.0705639	0.19374	0.0395274	0.0323848	0.0572018	0.059835	0.0833974	0.097223	0.0772937	0.0679874	0.0582217	0.0661647	0.0554461	0.0557933	0.120809	0.0581283	0.0545175	0.0613995	0.110946	0.0522335	0.0479147	0.0565986	0.0769734	0.188492	0.120253	0.181923	0.209895	0.0496096	0.0635669	0.181013	0.181167
VTX069	0.213024	0.209975	0.201619	0.166044	0.131617	0.14865	0.140068	0.143332	0.132964	0.119535	0.140946	0.0985931	0.0924886	0.0746018	0.0727069	0	0.0370891	0.0748599	0.0392025	0.160735	0.032769	0.0194045	0.0389669	0.038768	0.0692527	0.0832779	0.0712402	0.0690561	0.0625049	0.053334	0.0663076	0.0632509	0.135889	0.0634636	0.0643985	0.0791119	0.111407	0.0667145	0.0593286	0.0628962	0.0849291	0.172974	0.124355	0.163983	0.203723	0.108934	0.065794	0.173227	0.157396
VTX072	0.210336	0.204783	0.193237	0.178445	0.134228	0.146421	0.116763	0.117831	0.125263	0.109054	0.119782	0.0902439	0.0905643	0.0747031	0.0699508	0.0370891	0	0.0790267	0.0350617	0.153601	0.0292458	0.0120758	0.0436626	0.0482303	0.0713489	0.0913182	0.0791962	0.071289	0.0625259	0.0501494	0.0661991	0.0632567	0.150791	0.0634995	0.0643263	0.0906152	0.101103	0.0797884	0.0574983	0.0497239	0.084862	0.190062	0.116831	0.176105	0.189687	0.112262	0.0658649	0.179089	0.162985
VTX098	0.204004	0.202865	0.202266	0.149868	0.120252	0.157418	0.134783	0.123083	0.123249	0.110259	0.132978	0.083655	0.0862895	0.0882346	0.102256	0.0748599	0.0790267	0	0.081321	0.239912	0.047027	0.0406555	0.0820716	0.0813638	0.0625767	0.0929637	0.064536	0.0657443	0.0617341	0.0569234	0.056868	0.0431171	0.122492	0.0526629	0.0591508	0.086382	0.113265	0.0746181	0.057475	0.0678211	0.081392	0.182279	0.114475	0.17697	0.190101	0.0947259	0.0570583	0.166983	0.193267
VTX100	0.213415	0.220364	0.219075	0.181494	0.136332	0.145354	0.121846	0.140443	0.14023	0.13653	0.125298	0.0884523	0.095877	0.0722625	0.0705639	0.0392025	0.0350617	0.081321	0	0.108381	0.0224952	0.00474373	0.0158688	0.0199915	0.0730599	0.0679009	0.0695323	0.0837021	0.0730217	0.0624868	0.0728942	0.068245	0.15252	0.0674168	0.0692719	0.0871166	0.127954	0.076644	0.0597172	0.0589675	0.0741649	0.186367	0.134684	0.180719	0.210175	0.100146	0.069771	0.185956	0.166703
VTX100a	0.330313	0.327687	0.32752	0.276199	0.259263	0.237144	0.226416	0.249359	0.241984	0.252327	0.231704	0.218708	0.220741	0.197283	0.19374	0.160735	0.153601	0.239912	0.108381	0	0.145114	0.124467	0.130882	0.137401	0.213432	0.195642	0.206148	0.238153	0.208745	0.191941	0.211793	0.209674	0.282385	0.206963	0.198253	0.215501	0.239293	0.210974	0.198153	0.198599	0.200303	0.285099	0.235649	0.275705	0.333822	0.232641	0.210465	0.283947	0.250304
VTX105	0.139245	0.147829	0.154511	0.102598	0.0502577	0.0717646	0.071674	0.0740435	0.066221	0.066889	0.0754789	0.0547242	0.0440285	0.0431879	0.0395274	0.032769	0.0292458	0.047027	0.0224952	0.145114	0	0.0164046	0.0160409	0.0160409	0.054462	0.0730956	0.0469499	0.0469462	0.0436541	0.0365058	0.0364325	0.0363916	0.0960098	0.0399043	0.047097	0.0538967	0.0704623	0.040229	0.0400977	0.0361865	0.0581709	0.0972061	0.0626815	0.117846	0.113402	0.0517962	0.0328814	0.12172	0.0852481
VTX111	0.121741	0.13269	0.125371	0.093665	0.0561052	0.0733441	0.0625174	0.0652793	0.0709127	0.0711696	0.0712009	0.0460568	0.0375992	0.0349621	0.0323848	0.0194045	0.0120758	0.0406555	0.00474373	0.124467	0.0164046	0	0	0.00237609	0.0355133	0.0452564	0.0324387	0.0347112	0.0296575	0.0245082	0.0245085	0.0246364	0.077583	0.0271433	0.0296575	0.0319951	0.0681967	0.031999	0.0219201	0.027334	0.043244	0.0960942	0.0625102	0.103242	0.106101	0.0457609	0.0195414	0.107648	0.0750665
VTX113	0.222056	0.229121	0.219255	0.182639	0.133757	0.144881	0.121709	0.144343	0.140949	0.130736	0.125111	0.0820596	0.0766756	0.064214	0.0572018	0.0389669	0.0436626	0.0820716	0.0158688	0.130882	0.0160409	0	0	0.00385509	0.0795082	0.0780938	0.0700404	0.0759047	0.0702264	0.0625029	0.0723394	0.0688557	0.14054	0.0658698	0.0666554	0.0711366	0.122266	0.0637524	0.0550162	0.0593074	0.084443	0.183525	0.132161	0.177851	0.211847	0.0913347	0.0682957	0.179095	0.156848
VTX114	0.229728	0.236981	0.226591	0.189791	0.139584	0.150783	0.127553	0.150387	0.147011	0.136603	0.131074	0.0848502	0.0793778	0.0668279	0.059835	0.038768	0.0482303	0.0813638	0.0199915	0.137401	0.0160409	0.00237609	0.00385509	0	0.0848599	0.0830688	0.0750762	0.0809904	0.0753324	0.0674044	0.0774642	0.0739878	0.14738	0.0709524	0.0715426	0.0760264	0.128017	0.0684597	0.0597358	0.0640996	0.0896738	0.182678	0.13822	0.184643	0.219821	0.0940008	0.073438	0.186024	0.163193
VTX120	0.208411	0.205375	0.188882	0.167683	0.144527	0.155566	0.109	0.121298	0.115378	0.111598	0.110807	0.0902895	0.0825583	0.0725248	0.0833974	0.0692527	0.0713489	0.0625767	0.0730599	0.213432	0.054462	0.0355133	0.0795082	0.0848599	0	0.0535039	0.0204938	0.0546993	0.0532969	0.0575523	0.0452616	0.0435504	0.122761	0.0389745	0.0439659	0.0789156	0.101044	0.0594363	0.0581779	0.0617321	0.0570004	0.179429	0.112135	0.174043	0.197623	0.0894959	0.0594392	0.159444	0.179831
VTX120a	0.230141	0.244935	0.229714	0.209109	0.154733	0.175147	0.143111	0.157108	0.150432	0.144705	0.144642	0.0979814	0.10244	0.0919207	0.097223	0.0832779	0.0913182	0.0929637	0.0679009	0.195642	0.0730956	0.0452564	0.0780938	0.0830688	0.0535039	0	0.0434602	0.0792835	0.077087	0.0728793	0.07871	0.071752	0.153084	0.0719629	0.0693093	0.0958396	0.138545	0.0709307	0.0662038	0.0831651	0.086195	0.19836	0.154936	0.196357	0.211334	0.109108	0.0835337	0.206776	0.20518
VTX121	0.202228	0.203279	0.19864	0.169785	0.130878	0.15512	0.118009	0.126942	0.115027	0.114323	0.119669	0.0801829	0.076232	0.0668882	0.0772937	0.0712402	0.0791962	0.064536	0.0695323	0.206148	0.0469499	0.0324387	0.0700404	0.0750762	0.0204938	0.0434602	0	0.0544354	0.0432563	0.0497469	0.040581	0.0387637	0.115998	0.0388549	0.0345311	0.0760066	0.103671	0.0567459	0.0579661	0.0666855	0.0617873	0.179683	0.111829	0.169015	0.195543	0.0829901	0.0542628	0.164259	0.176596
VTX122	0.229602	0.210535	0.20183	0.169084	0.135447	0.147827	0.111514	0.10211	0.103812	0.0999591	0.108635	0.0777785	0.0678643	0.0632661	0.0679874	0.0690561	0.071289	0.0657443	0.0837021	0.238153	0.0469462	0.0347112	0.0759047	0.0809904	0.0546993	0.0792835	0.0544354	0	0.0434027	0.0475479	0.0452334	0.0429637	0.115266	0.037137	0.0409891	0.0700249	0.0948744	0.0386724	0.0631545	0.0585356	0.0674942	0.196899	0.102772	0.175791	0.210779	0.0895314	0.0477107	0.170014	0.186245
VTX130	0.209183	0.201687	0.200199	0.157344	0.104069	0.129369	0.1028	0.114446	0.107209	0.110794	0.105868	0.0669897	0.0617882	0.0526661	0.0582217	0.0625049	0.0625259	0.0617341	0.0730217	0.208745	0.0436541	0.0296575	0.0702264	0.0753324	0.0532969	0.077087	0.0432563	0.0434027	0	0.0323985	0.0282946	0.0305224	0.102787	0.0393414	0.0198096	0.0573513	0.100341	0.0459714	0.048371	0.0625156	0.0481249	0.18173	0.106936	0.16245	0.181209	0.0685511	0.0367481	0.152184	0.172034
VTX135	0.189902	0.189371	0.185361	0.158137	0.109655	0.141519	0.117484	0.117171	0.122611	0.0968589	0.112009	0.064024	0.0689657	0.063561	0.0661647	0.053334	0.0501494	0.0569234	0.0624868	0.191941	0.0365058	0.0245082	0.0625029	0.0674044	0.0575523	0.0728793	0.0497469	0.0475479	0.0323985	0	0.0364033	0.0342788	0.106884	0.0428944	0.0366015	0.071066	0.0943636	0.0523589	0.0471908	0.0499399	0.0696691	0.176228	0.116706	0.163352	0.184893	0.0812187	0.0496711	0.175568	0.167404
VTX153	0.182826	0.204327	0.202764	0.159716	0.105889	0.14371	0.109872	0.117195	0.0939419	0.110424	0.109395	0.0718248	0.0644359	0.0480301	0.0554461	0.0663076	0.0661991	0.056868	0.0728942	0.211793	0.0364325	0.0245085	0.0723394	0.0774642	0.0452616	0.07871	0.040581	0.0452334	0.0282946	0.0364033	0	0.0196745	0.0875014	0.021907	0.0300632	0.0590987	0.097356	0.043551	0.0457904	0.0513498	0.0614666	0.17983	0.089733	0.179143	0.183656	0.0684912	0.0199012	0.151294	0.179209
VTX154	0.19216	0.190983	0.201511	0.150627	0.110828	0.140534	0.113417	0.104303	0.0964495	0.102931	0.115245	0.069006	0.0647515	0.0482845	0.0557933	0.0632509	0.0632567	0.0431171	0.068245	0.209674	0.0363916	0.0246364	0.0688557	0.0739878	0.0435504	0.071752	0.0387637	0.0429637	0.0305224	0.0342788	0.0196745	0	0.0710892	0.0260748	0.0260964	0.0464466	0.0899247	0.0395782	0.0350132	0.0443633	0.0577362	0.182534	0.0902218	0.166079	0.179646	0.0736485	0.030177	0.158604	0.184936
VTX154a	0.2911	0.28766	0.303947	0.226687	0.199595	0.228809	0.177737	0.178796	0.187308	0.197567	0.179213	0.134361	0.117444	0.117747	0.120809	0.135889	0.150791	0.122492	0.15252	0.282385	0.0960098	0.077583	0.14054	0.14738	0.122761	0.153084	0.115998	0.115266	0.102787	0.106884	0.0875014	0.0710892	0	0.100714	0.0964199	0.121113	0.180476	0.106903	0.11202	0.127974	0.135825	0.265773	0.181815	0.255346	0.260782	0.133165	0.10246	0.24212	0.250588
VTX156	0.191871	0.198384	0.190405	0.157345	0.113716	0.147214	0.110583	0.1151	0.101972	0.108188	0.112542	0.0741544	0.0670386	0.048365	0.0581283	0.0634636	0.0634995	0.0526629	0.0674168	0.206963	0.0399043	0.0271433	0.0658698	0.0709524	0.0389745	0.0719629	0.0388549	0.037137	0.0393414	0.0428944	0.021907	0.0260748	0.100714	0	0.0343214	0.066979	0.097644	0.0502	0.0486752	0.0508284	0.0568862	0.182241	0.0899618	0.166595	0.194223	0.0784908	0.0220826	0.152188	0.176638
VTX175	0.199871	0.188789	0.191717	0.153892	0.109087	0.134721	0.099974	0.117395	0.114792	0.116268	0.101888	0.0643476	0.0545626	0.0452463	0.0545175	0.0643985	0.0643263	0.0591508	0.0692719	0.198253	0.047097	0.0296575	0.0666554	0.0715426	0.0439659	0.0693093	0.0345311	0.0409891	0.0198096	0.0366015	0.0300632	0.0260964	0.0964199	0.0343214	0	0.0617621	0.10548	0.0456826	0.0477419	0.0544685	0.048074	0.174929	0.108457	0.165256	0.187031	0.0613004	0.0407716	0.158402	0.159098
VTX191	0.222057	0.235246	0.204166	0.164147	0.124097	0.139587	0.129114	0.129007	0.118373	0.133709	0.125945	0.0849359	0.072841	0.0663636	0.0613995	0.0791119	0.0906152	0.086382	0.0871166	0.215501	0.0538967	0.0319951	0.0711366	0.0760264	0.0789156	0.0958396	0.0760066	0.0700249	0.0573513	0.071066	0.0590987	0.0464466	0.121113	0.066979	0.0617621	0	0.119786	0.0343162	0.0363823	0.0689311	0.0812068	0.184816	0.121162	0.195654	0.193708	0.0826466	0.058933	0.176316	0.197159
VTX193	0.212599	0.191157	0.188546	0.122741	0.126462	0.127815	0.119462	0.0493582	0.0516508	0.0135983	0.122479	0.132681	0.121316	0.113553	0.110946	0.111407	0.101103	0.113265	0.127954	0.239293	0.0704623	0.0681967	0.122266	0.128017	0.101044	0.138545	0.103671	0.0948744	0.100341	0.0943636	0.097356	0.0899247	0.180476	0.097644	0.10548	0.119786	0	0.103578	0.100637	0.102479	0.12646	0.165593	0.0411316	0.14489	0.157234	0.144468	0.110858	0.147375	0.135304
VTX199	0.232472	0.225751	0.204709	0.168633	0.133084	0.145993	0.122293	0.115375	0.115762	0.11704	0.118915	0.070544	0.060862	0.0547548	0.0522335	0.0667145	0.0797884	0.0746181	0.076644	0.210974	0.040229	0.031999	0.0637524	0.0684597	0.0594363	0.0709307	0.0567459	0.0386724	0.0459714	0.0523589	0.043551	0.0395782	0.106903	0.0502	0.0456826	0.0343162	0.103578	0	0.0432996	0.056938	0.0640923	0.186173	0.110881	0.195509	0.215348	0.0779551	0.0545525	0.182704	0.177986
VTX202	0.203139	0.213822	0.198366	0.160457	0.115896	0.139439	0.127802	0.113163	0.107781	0.108607	0.124582	0.0635408	0.0588135	0.0503991	0.0479147	0.0593286	0.0574983	0.057475	0.0597172	0.198153	0.0400977	0.0219201	0.0550162	0.0597358	0.0581779	0.0662038	0.0579661	0.0631545	0.048371	0.0471908	0.0457904	0.0350132	0.11202	0.0486752	0.0477419	0.0363823	0.100637	0.0432996	0	0.0452718	0.0820404	0.17653	0.115311	0.17528	0.179489	0.0706501	0.0501618	0.173395	0.177362
VTX214	0.19797	0.207706	0.185994	0.170927	0.112626	0.143736	0.110679	0.125464	0.123745	0.110453	0.110122	0.0830393	0.0764293	0.0616306	0.0565986	0.0628962	0.0497239	0.0678211	0.0589675	0.198599	0.0361865	0.027334	0.0593074	0.0640996	0.0617321	0.0831651	0.0666855	0.0585356	0.0625156	0.0499399	0.0513498	0.0443633	0.127974	0.0508284	0.0544685	0.0689311	0.102479	0.056938	0.0452718	0	0.0740073	0.196606	0.118282	0.166588	0.188676	0.0888345	0.0531091	0.17491	0.187512
VTX222	0.208751	0.209701	0.200542	0.161848	0.129155	0.156847	0.104777	0.123952	0.137843	0.132402	0.106925	0.10529	0.0939588	0.0747394	0.0769734	0.0849291	0.084862	0.081392	0.0741649	0.200303	0.0581709	0.043244	0.084443	0.0896738	0.0570004	0.086195	0.0617873	0.0674942	0.0481249	0.0696691	0.0614666	0.0577362	0.135825	0.0568862	0.048074	0.0812068	0.12646	0.0640923	0.0820404	0.0740073	0	0.186853	0.125675	0.162721	0.200165	0.0963969	0.0661984	0.161844	0.167422
VTX245	0.217938	0.215935	0.213965	0.116014	0.187501	0.171669	0.188652	0.185557	0.158191	0.159957	0.187425	0.178167	0.171415	0.178953	0.188492	0.172974	0.190062	0.182279	0.186367	0.285099	0.0972061	0.0960942	0.183525	0.182678	0.179429	0.19836	0.179683	0.196899	0.18173	0.176228	0.17983	0.182534	0.265773	0.182241	0.174929	0.184816	0.165593	0.186173	0.17653	0.196606	0.186853	0	0.168489	0.166513	0.142562	0.162764	0.170369	0.146658	0.0662031
VTX278	0.202671	0.206289	0.203115	0.127471	0.112144	0.127161	0.140852	0.051081	0.0317848	0.052126	0.138759	0.146172	0.133925	0.119569	0.120253	0.124355	0.116831	0.114475	0.134684	0.235649	0.0626815	0.0625102	0.132161	0.13822	0.112135	0.154936	0.111829	0.102772	0.106936	0.116706	0.089733	0.0902218	0.181815	0.0899618	0.108457	0.121162	0.0411316	0.110881	0.115311	0.118282	0.125675	0.168489	0	0.167971	0.157509	0.147909	0.102901	0.141166	0.137424
VTX281	0.190513	0.182468	0.181873	0.113036	0.193091	0.17751	0.176515	0.167543	0.166114	0.143054	0.180192	0.177176	0.178286	0.174765	0.181923	0.163983	0.176105	0.17697	0.180719	0.275705	0.117846	0.103242	0.177851	0.184643	0.174043	0.196357	0.169015	0.175791	0.16245	0.163352	0.179143	0.166079	0.255346	0.166595	0.165256	0.195654	0.14489	0.195509	0.17528	0.166588	0.162721	0.166513	0.167971	0	0.147259	0.191745	0.170997	0.0577906	0.149927
VTX283	0.185596	0.188222	0.188631	0.07721	0.169852	0.172614	0.203908	0.173466	0.156661	0.151763	0.214087	0.215563	0.203231	0.195562	0.209895	0.203723	0.189687	0.190101	0.210175	0.333822	0.113402	0.106101	0.211847	0.219821	0.197623	0.211334	0.195543	0.210779	0.181209	0.184893	0.183656	0.179646	0.260782	0.194223	0.187031	0.193708	0.157234	0.215348	0.179489	0.188676	0.200165	0.142562	0.157509	0.147259	0	0.212854	0.182359	0.140661	0.134029
VTX293	0.209464	0.216462	0.21426	0.191616	0.150714	0.166936	0.125483	0.14809	0.138976	0.14772	0.127585	0.0281626	0.0261239	0.0408581	0.0496096	0.108934	0.112262	0.0947259	0.100146	0.232641	0.0517962	0.0457609	0.0913347	0.0940008	0.0894959	0.109108	0.0829901	0.0895314	0.0685511	0.0812187	0.0684912	0.0736485	0.133165	0.0784908	0.0613004	0.0826466	0.144468	0.0779551	0.0706501	0.0888345	0.0963969	0.162764	0.147909	0.191745	0.212854	0	0.0785489	0.163	0.172336
VTX304	0.193969	0.20472	0.203412	0.151935	0.103192	0.137101	0.115118	0.117856	0.0968763	0.11907	0.117198	0.078839	0.0693177	0.057763	0.0635669	0.065794	0.0658649	0.0570583	0.069771	0.210465	0.0328814	0.0195414	0.0682957	0.073438	0.0594392	0.0835337	0.0542628	0.0477107	0.0367481	0.0496711	0.0199012	0.030177	0.10246	0.0220826	0.0407716	0.058933	0.110858	0.0545525	0.0501618	0.0531091	0.0661984	0.170369	0.102901	0.170997	0.182359	0.0785489	0	0.143509	0.183615
VTX335	0.172196	0.178787	0.177916	0.108192	0.16823	0.162178	0.162557	0.164858	0.133183	0.150633	0.171606	0.17358	0.166313	0.173642	0.181013	0.173227	0.179089	0.166983	0.185956	0.283947	0.12172	0.107648	0.179095	0.186024	0.159444	0.206776	0.164259	0.170014	0.152184	0.175568	0.151294	0.158604	0.24212	0.152188	0.158402	0.176316	0.147375	0.182704	0.173395	0.17491	0.161844	0.146658	0.141166	0.0577906	0.140661	0.163	0.143509	0	0.146585
VTX338	0.186218	0.162264	0.172918	0.101137	0.181871	0.165461	0.158245	0.157567	0.142675	0.13853	0.167311	0.168899	0.163012	0.178314	0.181167	0.157396	0.162985	0.193267	0.166703	0.250304	0.0852481	0.0750665	0.156848	0.163193	0.179831	0.20518	0.176596	0.186245	0.172034	0.167404	0.179209	0.184936	0.250588	0.176638	0.159098	0.197159	0.135304	0.177986	0.177362	0.187512	0.167422	0.0662031	0.137424	0.149927	0.134029	0.172336	0.183615	0.146585	0
VTX340	0.362637	0.328777	0.32354	0.237855	0.223142	0.224599	0.217667	0.127469	0.160792	0.12822	0.221984	0.221984	0.21178	0.213432	0.208848	0.215106	0.202992	0.222369	0.212149	0.335172	0.147828	0.1295	0.216406	0.223601	0.203813	0.224307	0.21084	0.190639	0.205296	0.203356	0.214581	0.201068	0.27097	0.207789	0.207011	0.217901	0.119886	0.190523	0.19899	0.207406	0.224979	0.283146	0.142297	0.256028	0.312348	0.237506	0.211231	0.263586	0.260379
VTX342	0.193564	0.200254	0.192083	0.148945	0.121804	0.147378	0.116673	0.112377	0.104634	0.111465	0.118492	0.0664978	0.0670188	0.0530427	0.0554912	0.0674421	0.0563929	0.0525705	0.0770086	0.225886	0.0434619	0.030128	0.0740913	0.0793404	0.0415714	0.0741621	0.0413697	0.0432985	0.0348743	0.0407684	0.0260919	0.0178866	0.095384	0.0282955	0.0367197	0.0527163	0.098371	0.041392	0.0411631	0.0443792	0.0596132	0.177854	0.0971163	0.166403	0.177141	0.0794188	0.0344694	0.15554	0.18081
VTX353	0.239172	0.222756	0.224658	0.175174	0.0964042	0.104496	0.0635105	0.138149	0.133069	0.111747	0.0679625	0.118471	0.129747	0.117727	0.120992	0.12033	0.117371	0.110282	0.104076	0.217255	0.0723719	0.0620195	0.104513	0.10991	0.11207	0.124238	0.108634	0.114109	0.0895736	0.101859	0.107323	0.101728	0.17637	0.0995309	0.0916853	0.126153	0.106245	0.123934	0.110416	0.0965021	0.10288	0.172359	0.119791	0.168647	0.201339	0.128052	0.0964432	0.162509	0.167465
VTX354	0.215981	0.221771	0.21845	0.166611	0.0902124	0.0996108	0.0652331	0.130425	0.117277	0.115213	0.0701922	0.109903	0.107312	0.0940542	0.0968674	0.106955	0.104489	0.109247	0.093715	0.222658	0.0611444	0.0480267	0.0913339	0.096491	0.107187	0.125815	0.10367	0.109506	0.0801743	0.0974695	0.0893887	0.0916126	0.163391	0.0892108	0.084476	0.106545	0.109623	0.109344	0.0919885	0.0891743	0.0980069	0.179337	0.122841	0.165652	0.201435	0.109508	0.0767026	0.150589	0.168229
VTX356	0.214805	0.212351	0.19877	0.160022	0.0935399	0.108985	0.056275	0.143114	0.132456	0.111717	0.0587373	0.13113	0.128883	0.137479	0.131617	0.117238	0.118856	0.116732	0.119424	0.235717	0.0680337	0.0673671	0.116896	0.122471	0.124514	0.140109	0.117741	0.11785	0.105205	0.10223	0.114792	0.114667	0.19201	0.10434	0.107163	0.140117	0.109044	0.136124	0.12269	0.0942218	0.121723	0.174507	0.119169	0.165683	0.187034	0.136376	0.103959	0.149766	0.160911
VTX392	0.214298	0.212706	0.214339	0.170532	0.142142	0.15452	0.126842	0.136895	0.130825	0.126576	0.123702	0.0368751	0.0304638	0.0341735	0.0342659	0.0780648	0.0855747	0.0907454	0.0712974	0.187582	0.0400903	0.0325368	0.0629844	0.0657105	0.0806532	0.0938851	0.0738398	0.0822411	0.0618631	0.0666933	0.0640081	0.0669198	0.125498	0.0715376	0.0591759	0.0731037	0.118218	0.0733431	0.0565265	0.0780686	0.102677	0.152442	0.134206	0.167165	0.188028	0.0302351	0.0715967	0.165422	0.161991
VTX409	0.208482	0.223341	0.204447	0.187203	0.142171	0.151663	0.128861	0.14338	0.137039	0.14548	0.130527	0.0259037	0.0259674	0.0519737	0.0562163	0.104092	0.0985763	0.090642	0.0878025	0.215694	0.0435134	0.0325297	0.0797976	0.0825675	0.0894793	0.0943207	0.0796961	0.0874179	0.0742148	0.073904	0.0713771	0.0721836	0.139254	0.0714672	0.0689018	0.0803123	0.142179	0.0753613	0.0638047	0.0817149	0.107345	0.171807	0.143562	0.181928	0.212942	0.0321855	0.0738171	0.174401	0.176781
VTX418	0.196245	0.190272	0.17271	0.143291	0.124842	0.138508	0.122955	0.117085	0.114414	0.0941486	0.11978	0.0876317	0.0849992	0.0762912	0.0893423	0.0602145	0.0667799	0.0549485	0.0791938	0.21913	0.0517474	0.0400939	0.0797142	0.0792312	0.0552186	0.0865634	0.0623837	0.0500846	0.0653047	0.0523048	0.0565505	0.0503357	0.139278	0.0477334	0.0652528	0.0865805	0.0865273	0.0603755	0.0663217	0.0611389	0.0746053	0.162386	0.0972944	0.161165	0.182556	0.0997292	0.0564626	0.155857	0.160979
VTX419	0.200302	0.195047	0.187132	0.145334	0.122317	0.139002	0.123924	0.11762	0.11391	0.099348	0.125805	0.0823643	0.0844273	0.0735794	0.0789328	0.0506598	0.0506794	0.0436222	0.063264	0.201152	0.0363286	0.0224115	0.0610905	0.0606036	0.0534232	0.0870908	0.0606389	0.0541074	0.062578	0.0434669	0.049819	0.0323044	0.113545	0.0526719	0.0598976	0.0712633	0.0915964	0.0621258	0.0522081	0.0476665	0.0757202	0.169239	0.102427	0.158418	0.176111	0.10521	0.0499921	0.155825	0.169502
[truncated: 9 more columns]

## Sheet: taxa_table
	Kingdom	Phylum	Class	Order	Family	Genus	sequence_names	VT	Note: VTs named with suffix "a", "b", etc, are those assigned as new VT
GCAGCCGCGGTAATTCCAGCTCCAATAGCGTATATTAAAGTTGTTGCAGTTAAAAAGCTCGTAGTTGAACCTTAGGCCCGTGCGGGTGGTCCGTCCTCTGGGCGAGCACTGCTCCGTCGCGGGTCTCACCTTCTGGCGAGCGTGGATGCCATTCACTTGGTGTCCGCGGGAACCAGGACCTTTACCTTGAAAAAATTAGAGTGCTCAAAGCGGGCTCGTACGCTTGAATACATTAGCATGGAATAATGAAATAGGACGACGGTTCTATTTTGTTGGTTTCCGGGACAGTCGTAATGATTAATAGGGATAGTTGGGGGCATTCGTATTCAATTGTCAGAGGTGAAATTCTTGGATTTATTGAAGACGGACTACTGCGAAAGCATTTGCCAAGGATGTTTT…	Eukaryota	Mucoromycota	Glomeromycetes	Paraglomerales	Paraglomeraceae	Paraglomus	ASV0026	VTX001
GCAGCCGCGGTAATTCCAGCTCCAATAGCGTATATTAAAGTTGTTGCAGTTAAAAAGCTCGTAGTTGAACCTTAGGCGCGCGCGAGCGGTCCGTCCTCACGGGCGAGCACTGGTTCGTCGCGGGCCTCACCTTCTGGCGAGCGCGGATGCCATTTATTTGGTGACCGCGGGAACCAGGACCTTTACCTTGAAAAAATTAGAGTGCTCAAAGCGGGCTTCGACGCTTGAATACATTAGCATGGAATAATGAAATAGGACGATGGTTCTATTTTGTTGGTTTCCGGGACCGTCGTAATGATTAATAGGGATAGTTGGGGGCATTCGTATTCAATTGTCAGAGGTGAAATTCTTGGATTTATTGAAGACGAACTACTGCGAAAGCATTTGCCAAGGATGTTT…	Eukaryota	Mucoromycota	Glomeromycetes	Paraglomerales	Paraglomeraceae	Paraglomus	ASV0025	VTX001a
GCAGCCGCGGTAATTCCAGCTCCAATAGCGTATATTAAAGTTGTTGCAGTTAAAAAGCTCGTAGTTGAACCTTAGACCCGTCTGAGCGGTCCGTCCTCTGGGCGAGCACTGTTTCGCGGCGGGTCTCACCTTCTGGCGAGCGTGGATGCCATTCGGTTGGTGTCCGCGGGAACCAGGACCTTTACCTTGAAAAAATTAGAGTGTTTAAAGCGGGCTTCGACGCTTGAATACATTAGCATGGAATAATGAAATAGGACGAGGTCCTATTTTGTTGGTTTAGGGACCTTCGTAATGATTAATAGGGATAGTTGGGGGCATTCGTATTCAATTGTCAGAGGTGAAATTCTTGGATTTATTGAAGACGGACTACTGCGAAAGCATTTGCCAAGGATGTTTTCA…	Eukaryota	Mucoromycota	Glomeromycetes	Paraglomerales	Paraglomeraceae	Paraglomus	ASV0666	VTX001b
GCAGCCGCGGTAATTCCAGCTCCAATAGCGTATATTAAAGTTGTTGCAGTTAAAAAGCTCGTAGTTGAATTTTAGGCCTGGCCGGGCGGTCCGCTTTGGCGAGTACTGTCCTGTGTCGGGTCCACCTTCTGGTGAACCAGTATGTCCTTTATTGGGTGTGCCGGGGAGCCAGGACCATTACCTTGAAAAAATTAGAGTGTTTAAAGCAGGCATTTGCTTGAATAGATTAGCATGGAATAATAGAATAGGACGTTGTGGTTCTATTTTGTTGGTTTCTAGGACCACCGTAATGATTAATAGGGATAGTTGGGGGCATTAGTATTCAATTGTCAGAGGTGAAATTCTTGGATTTATTGAAGACTAACTATTGCGAAAGCATTTGCCAAGGATGTTTTCATT…	Eukaryota	Mucoromycota	Glomeromycetes	Archaeosporales	Archaeosporaceae	Archaeospora	ASV0167	VTX005
GCAGCCGCGGTAATTCCAGCTCCAATAGCGTATATTAAAGTTGTTGCAGTTAAAAAGCTCGTAGTTGAATTTCGGAATTTGTCGGTTGGTCGGGCTTCACTGTCCGCACTGACCTGATGGATTCCTACCTTCTGAATAACCAGCATGCTATTAAGTTAGTGCGTTGGGGAAGCAGAGCTATTACCTTGAAAAAATTAGAGTGCTTAAAGCAGGCTTGTGCTTGAATAGATTAGCATGGAATAATAAAATAGGACGGCATGGTTCTATTTTGTTGGTTTCTAGGATCACCGTAATGATTAATAGGGATAGTTGGGGGCATTAGTATTCAATTGTCAGAGGTGAAATTCTTGGATTTATTGAAGACTAACTTCTGCGAAAGCATTTGCCAAGGATGTTTTC…	Eukaryota	Mucoromycota	Glomeromycetes	Diversisporales	Acaulosporaceae	Acaulospora	ASV0341	VTX030
GCAGCCGCGGTAATTCCAGCTCCAATAGCGTATATTAAAGTTGTTGCAGTTAAAAAGCTCGTAGTTGAATTTCGGAGTTCTACCGTTGGTCGGGCTACCAAGTCTGTACTGATGTGTAGAATTCCTACCTTCTGGGGAACCATCATGTTATTAATTTAGCGTGGTGGGAAACCAGGACCTTTACCTTGAAAAAATTAGAGTGTTCAAAGCAGGCTTATGTCTGAATACATTAGCATGGAATAATAGAATAGGACGGTGGTCCTGTTTTGTTGGTTTCTGAATCACCGTAATGATTAATAGGGATAGTTGGGGGCATTAGTATTCAATTGTCAGAGGTGAAATTCTTGGATTTATTGAAGACTAACTTCTGCGAAAGCATTTGCCAAGGATGTTTTCATT…	Eukaryota	Mucoromycota	Glomeromycetes	Diversisporales	Gigasporaceae	Scutellospora	ASV0736	VTX049
GCAGCCGCGGTAATTCCAGCTCCAATAGCGTATATTAAAGTTGTTGCAGTTAAAAAGCTCGTAGTTGAACTTCGGGGTTCACCCATTGGTCAGGCTTAATTGTCTGCACTGGTGAGATGAGTCTCTACCTTCTGAGGAACTTTCATGCCATTTATTTGGTGTGGTTGGAAATCAGGACTGTTACTTTGAAAAAATTAGAGTGTTTAAAGCAGGCTAACGTCTGAATACATTAGCATGGAATAATGAAATAGGACGGACTGATTCTATTTCGTTGGTTTCTAGGATCACCGTAATGATTAATAGGGATAGTTGGGGGCATTAGTATTCAATTGTCAGAGGTGAAATTCTTGGATTTATTGAAGACTAACTACTGCGAAAGCATTTGCCAAGGATGTTTTC…	Eukaryota	Mucoromycota	Glomeromycetes	Diversisporales	Diversisporaceae	Diversispora	ASV0156	VTX054
GCAGCCGCGGTAATTCCAGCTCCAATAGCGTATATTAAAGTTGTTGCAGTTAAAAAGCTCGTAGTTGAATTTCGGGATTGACGTGACGGTCGTGCCTTAAGGGGTATGAACTGTTGCAGTCAATTTCTCACCTTCTGGAGAAATATGATGTCCTTAATTGGGTGTCATATGAAACCAGAACTTTTACCTTGAAAAAATTAGAGTGTTTAAAGCAAGCTTATTGCTCGAATACATTAGCATGGAATAATAAAATAGGACGGCATGATTCTATTTTGTTGGTTTCTAGGATCACCGTAATGATTAATAGGGATAGTTGGGGGCATTAGTATTCAATTGTCAGAGGTGAAATTCTTGGATTTATTGAAGACTAACTACTGCGAAAGCATTTGCCAAGGATGT…	Eukaryota	Mucoromycota	Glomeromycetes	Glomerales	Claroideoglomeraceae	Claroideoglomus	ASV0017	VTX055
GCAGCCGCGGTAATTCCAGCTCCAATAGCGTATATTAAAGTTGTTGCAGTTAAAAAGCTCGTAGTTGAATTTCGGGATTAACGTGATGGTCGTGCCTTAAGGGGTATGAACTGTCGCTGTTGATTTCTCACCTTCTGGAGAAACTTGATGTCCTTAATTGGGTGTCTTGCGGATCCAGGACCTTTACCTTGAAAAAATTAGAGTGTTTAAAGCAGGCATTTTTGCTCGAATACATTAGCATGGAATAATAGAATAGGACGGCATGGTTCTATTTTGTTGGTTTCTAGGATCACCGTAATGATTAATAGGGATAGTTGGGGGCATTAGTATTCAATTGTCAGAGGTGAAATTCTTGGATTTATTGAAGACTAACTACTGCGAAAGCATTTGCCAAGGATG…	Eukaryota	Mucoromycota	Glomeromycetes	Glomerales	Claroideoglomeraceae	Claroideoglomus	ASV0045	VTX056
GCAGCCGCGGTAATTCCAGCTCCAATAGCGTATATTAAAGTTGTTGCAGTTAAAAAGCTCGTAGTTGAATTTCGGGATTGGCGCATCGGTCGTGCCTCACGGGGTATGAACTGGTGCAGTCAATTTCTCACCTTCTGGAGAACCGCGATGTCCTTAATTGGATGCCGCGGGGAACCAGGACCTTTACTTTGAAAAAATTAGAGTGTTTAAAGCAGGCATTTTTGCTTGAATACATTAGCATGGAATAATAAAATAGGACGGCATGGTTCTATTTTGTTGGTTTCTAGGACCACCGTAATGATTAATAGGGATAGTTGGGGGCATTAGTATTCAATTGTCAGAGGTGAAATTCTTGGATTTATTGAAGACTAACTACTGCGAAAGCATTTGCCAAGGATG…	Eukaryota	Mucoromycota	Glomeromycetes	Glomerales	Claroideoglomeraceae	Claroideoglomus	ASV0052	VTX057
GCAGCCGCGGTAATTCCAGCTCCAATAGCGTATATTAAAGTTGTTGCAGTTAAAAAGCTCGTAGTTGAACTTCGGGGTCTACCCATTGGTCAGGCTTAATTGTCTGCACTGGTGAGATGGATCTCTACCTTCTGAGGAACTTTCATGCCATTTATTTGGTGTGGTTGGAAATCAGGACTGTTACTTTGAAAAAATTAGAGTGTTTAAAGCAGACTATCGTCTGAATACATTAGCATGGAATAATGAAATAGGACGGACTGATTCTATTTCGTTGGTTTCTAGGATCACCGTAATGATTAATAGGGATAGTTGGGGGCATTAGTATTCAATTGTCAGAGGTGAAATTCTTGGATTTATTGAAGACTAACTACTGCGAAAGCATTTGCCAAGGATGTTTTC…	Eukaryota	Mucoromycota	Glomeromycetes	Diversisporales	Diversisporaceae	Diversispora	ASV0250	VTX062
GCAGCCGCGGTAATTCCAGCTCCAATAGCGTATATTAAAGTTGTTGCAGTTAAAAAGCTCGTAGTTGAACCTCGGGATCAATGGATCGGTCATGCCATCGGTATGTACTGGTCTCATTGGTTCTCACCTTCTAAGGAACCATGATGTCATTAATTTGATGTTGTGGGGAATTAGGACTGTTACCTTGAAAAAATTAGAGTGTTTAAAGCAGGCTAACGCTTGAATACATTAGCATGGAATAATGAAATAGGACATCGCATTCTATTTTGTTGGTTTCTAGGATCGATGTAATGATTAATAGGGATAGTTGGGGGCATTAGTATTCAATTGTCAGAGGTGAAATTCTTGGATTTATTGAAGACTAACTACTGCGAAAGCATTTGCCAAGGATGTTTTCAT…	Eukaryota	Mucoromycota	Glomeromycetes	Glomerales	Glomeraceae	Glomus	ASV0004	VTX063
GCAGCCGCGGTAATTCCAGCTCCAATAGCGTATATTAAAGTTGTTGCAGTTAAAAAGCTCGTAGTTGAATTTCGGGATCAAGGGATCGGTCATGCCTTGGTATGTACTGGTTTCATTGGTTCTCACCTTCTAAAGAACCATGATGTCATTCATTTGATGTTATGGGGAATTAGGACTGTTACCTTGAAAAAATTAGAGTGTTTAAAGCAAGCTTACGCTTGAATACATTAGCATGGAATAATGAAATAGGACATCAGATTCTATTTTGTTGGTTTCTAGGATCGATGTAATGATTAATAGGGATAGTTGGGGGCATTAGTATTCAATTGTCAGAGGTGAAATTCTTGGATTTATTGAAGACTAACTACTGCGAAAGCATTTGCCAAGGATGTTTTCATT…	Eukaryota	Mucoromycota	Glomeromycetes	Glomerales	Glomeraceae	Septoglomus	ASV0018	VTX064
GCAGCCGCGGTAATTCCAGCTCCAATAGCGTATATTAAAGTTGTTGCAGTTAAAAAGCTCGTAGTTGAATTTCGGGATCAATGTTTCGGTCATGCCGTTGGTATGTACTGATATTATTGGTTTCTCACCTTCTAAAGAACCGTAATGCCATTAATTTGGTGTCACGGGGAATTAGGACTGTTACCTTGAAAAAATTAGAGTGTTTAAAGCAGGCTCACGCTTGAATACATTAGCATGGAATAATGAAATAGGACATCCGATTCTATTTTGTTGGTTTCTAGGATCGATGTAATGATTAATAGGGATAGTTGGGGGCATTAGTATTCAATTGTCAGAGGTGAAATTCTTGGATTTATTGAAGACTAACTACTGCGAAAGCATTTGCCAAGGATGTTTTCA…	Eukaryota	Mucoromycota	Glomeromycetes	Glomerales	Glomeraceae	Glomus	ASV0011	VTX065
GCAGCCGCGGTAATTCCAGCTCCAATAGCGTATATTAAAGTTGTTGCAGTTAAAAAGCTCGTAGTTGAATTTCGGGATCAATATTTCGGTCATGCCGTTGGTATGCACTGTTATCATTGATTTCTCACCTTCTAAAGAACCGTAATGCCATTAATTTGGTGTTACGGGGAATTAGGACTGTTACCTTGAAAAAATTAGAGTGTTTAAAGCAGGCTCACGCTTGAATACATTAGCATGGAATAATGAAATAGGACATCCGATTCTATTTTGTTGGTTTCTAGGATCGATGTAATGATTAATAGGGATAGTTGGGGGCATTAGTATTCAATTGTCAGAGGTGAAATTCTTGGATTTATTGAAGACTAACTACTGCGAAAGCATTTGCCAAGGATGTTTTCA…	Eukaryota	Mucoromycota	Glomeromycetes	Glomerales	Glomeraceae	Glomus	ASV0185	VTX067
GCAGCCGCGGTAATTCCAGCTCCAATAGCGTATATTAAAGTTGTTGCAGTTAAAAAGCTCGTAGTTGAATTTCGGGATTAGCAGGTCGGTCGTGCCACTGGTACGTACTGGTCTTGCTGATTCCTCCCTCTTGACGAGCCGTAATGCCATTAATTTGGTGTTGCGGGGAATCAGGACTGTTACTTTGAAAAAATTAGAGTGTTTAAAGCAGGCATGCGCTTGAATACATTAGCATGGAATAATGAAATAGGACGTTCGATCTTATTTTGTTGGTTTCTAGGATTGACGTAATGATTAATAGGGATAGTTGGGGGCATTAGTATTCAATTGTCAGAGGTGAAATTCTTGGATTTATTGAAGACTAACTACTGCGAAAGCATTTGCCAAGGATGTTTTCAT…	Eukaryota	Mucoromycota	Glomeromycetes	Glomerales	Glomeraceae	Glomus	ASV0002	VTX069
GCAGCCGCGGTAATTCCAGCTCCAATAGCGTATATTAAAGTTGTTGCAGTTAAAAAGCTCGTAGTTGAATTTCGGGGTTAGCAGGTCGGTCGTGCCATCGGTATGAACTGGTCTCGCTGATCCCTCCCTCTTGAAGAACTGTGATGCCATTAATTTGGTGTCGCAGGGAATCAGGACTGTTACTTTGAAAAAATTAGAGTGTTTAAAGCAGGCTCACGCTTGAATACATTAGCATGGAATAATGAAATAGGACGTTTGATCCTATTTTGTTGGTTTCTAGGATTGACGTAATGATTAATAGGGATAGTTGGGGGCATTAGTATTCAATTGTCAGAGGTGAAATTCTTGGATTTATTGAAGACTAACTACTGCGAAAGCATTTGCCAAGGATGTTTTCAT…	Eukaryota	Mucoromycota	Glomeromycetes	Glomerales	Glomeraceae	Glomus	ASV0014	VTX072
GCAGCCGCGGTAATTCCAGCTCCAATAGCGTATATTAAAGTTGTTGCAGTTAAAAAGCTCGTAGTTGAACTTCGGGACCTGTGGGTCGGTCGTGCCTCCGGTACGTACTGGCTCTACCGGTTCCTCCCTTCTGAAGAACCACGATGTCATTAATTTGGTGTCGTGGGGAATCAGGACTGTTACTTTGAAAAAATTAGAGTGTTTAAAGCAGGCTAAAGCTTGAATAGATTAGCATGGAATAACGAAATAGGACGTTTGATCTTATTTTGTTGGTTTCTAAGATCGACGTAATGATTAATAGGGATAGTTGGGGGCATTAGTATTCAATTGTCAGAGGTGAAATTCTTGGATTTATTGAAGACTAACTACTGCGAAAGCATTTGCCAAGGATGTTTTCAT…	Eukaryota	Mucoromycota	Glomeromycetes	Glomerales	Glomeraceae	Glomus	ASV0028	VTX098
GCAGCCGCGGTAATTCCAGCTCCAATAGCGTATATTAAAGTTGTTGCAGTTAAAAAGCTCGTAGTTGAATTTCGGGGTTAGTAGGCTGGTCATGCCACCGGTATGTACTGGTCTTACTGATTCCTCCTTCCTGATGAACTGTAATGCCATTAATTTGGTGTTGCAGGGAATCTGGACTGTTACTTTGAAAAAATTAGAGTGTTTAAAGCAGGCTAACGCTTGAATACATTAGCATGGAATAATGAAATAGGACGTTCGATCCTATTTTGTTGGTTTCTAGGATTGACGTAATGATTAATAGGGATAGTTGGGGGCATTAGTATTCAATTGTCAGAGGTGAAATTCTTGGATTTATTGAAGACTAACTACTGCGAAAGCATTTGCCAAGGATGTTTTCAT…	Eukaryota	Mucoromycota	Glomeromycetes	Glomerales	Glomeraceae	Glomus	ASV0032	VTX100
GCGGCTGCGGTAATTCCAGCTTCAATAGCGTATATTAAAAGTTGTTGCAGTTAAAAAGTTCGTGGTTGAATTTCAGAGTTAGCAGGCTGGTCATGCCACAAGTATGTACTGGTCTTACTGATCCTCCTTCCTGATGAACTGTAATGCCATTAATTTAGTGTTGCAGGAAGTCTGGACCGTTACCTTGAAAAAATTAATGTGTTTAAAGTAGGTTAACGCTTGAATACATTAGCATGGAATAATGAAATAGGACGTTAGATTCTATTTTGAGGATTAATGTAATGGTTAATAGGGATAGTTGGGAGCATTAGTATTCAATTATCAGAGGTGAAATTCTTGGATTTATTGAAAGACTAACTACTGCAAAAACATTTGCACAAAGATGTCTTCATTAATCAA…	Eukaryota	Mucoromycota	Glomeromycetes	Glomerales	Glomeraceae	NA	ASV0344	VTX100a
GCAGCCGCGGTAATTCCAGCTCCAATAGCGTATATTAAAGTTGTTGCAGTTAAAAAGCTCGTAGTTGAATTTCGGGGTTAGTAGGTTGGTCATGCCTCTGGTATTAGTTGGGGGCATTAGTATTCAATTGTCAGAGGTGAAATTCTTGGATTTATTGAAGACTAACTACTGCGAAAGCATTTGCCAAGGATGTTTTCATTAATCAAGAACGAAAGTTAGGGGATCGAAGACGATCAGATACCGTCGTAGTCTTAACCATAAACTATGCCGACTAGGGATCGGATGATGTTAATTTTTTAATGACTCATTCGGCGCCTTACAGG	Eukaryota	Mucoromycota	Glomeromycetes	Glomerales	Glomeraceae	Glomus	ASV0748	VTX105
GCAGCCGCGGTAATTCCAGCTCCAATAGCGTATATTAAAGTTGTTGCAGTTAAAAAGCTCGTAGTTGAATTTCGGGGTTAGTAGGTTGGTAAAAAATTAGAGTGTTTAAAGCAAGCTAACGCTTGAATACATTAGCATGGAATAATGAAATAGGACGTTCGATCCTATTTTGTTGGTTTCTAGGATTGACGTAATGATTAATAGGGATAGTTGGGGGCATTAGTATTCAATTGTCAGAGGTGAAATTCTTGGATTTATTGAAGACTAACTACTGCGAAAGCATTTGCCAAGGATGTTTTCATTAATCAAGAACGAAAGTTAGGGGATCGAAGACGATCAGATACCGTCGTAGTCTTAACCATAAACTATGCCGACTAGGGATCGGATGATGTTAATTTT…	Eukaryota	Mucoromycota	Glomeromycetes	Glomerales	Glomeraceae	Glomus	ASV0767	VTX111
GCAGCCGCGGTAATTCCAGCTCCAATAGCGTATATTAAAGTTGTTGCAGTTAAAAAGCTCGTAGTTGAATTTCGGGGTTAGTAGGTTGGTCATGCCTCTGGTATGTACTGGTCTCACTGATTCCTCCTTCCTGATGAACCGTAATGCCATTAATTTGGTGTTGCGGGGAATTTGGACTGTTACTTTGAAAAAATTAGAGTGTTTAAAGCAAGCTAACGCTTGAATACATTAGCATGGAATAATGAAATAGGACGTTCGATCCTATTTTGTTGGTTTCTAGGATTGACGTAATGATTAATAGGGATAGTTGGGGGCATTAGTATTCAATTGTCAGAGGTGAAATTCTTGGATTTATTGAAGACTAACTACTGCGAAAGCATTTGCCAAGGATGTTTTCAT…	Eukaryota	Mucoromycota	Glomeromycetes	Glomerales	Glomeraceae	Glomus	ASV0001	VTX113
GCAGCCGCGGTAATTCCAGCTCCAATAGCGTATATTAAAGTTGTTGCAGTTAAAAAGCTCGTAGTTGAATTTCGGGGTTAGTAGGTTGGTCATGCCTCTGGTATGTACTGGTCTCACTGATTCCTCCTTCCTTATGAACCGTAATGCCATTAATTTGGTGTTGCGGGGAATTTGGACTGTTACTTTGAAAAAATTAGAGTGTTTAAAGCAAGCTAACGCTTGAATACATTAGCATGGAATAATGAAATAGGACGTTCGATCTTATTTTGTTGGTTTCTAGGATTGACGTAATGATTAATAGGGATAGTTGGGGGCATTAGTATTCAATTGTCAGAGGTGAAATTCTTGGATTTATTGAAGACTAACTACTGCGAAAGCATTTGCCAAGGATGTTTTCAT…	Eukaryota	Mucoromycota	Glomeromycetes	Glomerales	Glomeraceae	Glomus	ASV0029	VTX114
GCAGCCGCGGTAATTCCAGCTCCAATAGCGTATATTAAAGTTGCTGCAGTTAAAAAGCTCGTAGTTGAATTTCGGGACCAACTAACTGGTCGTGCCTATGGTACGTACTGGTTTTGTTGGTTTCTCCCTCTGAGGAGCTGCGATGTCATTAATTTGGTGTCGTGGGGAATCAGACTGTTACTTTGAAAAAATTAGAGTGTTTAAAGCAGGCTAACGCTTGAATACATTAGCATGGAATAATGAAATAGGACGTTTGACCCTATTTTGTTGGTTTCTAGGATCGACGTAATGATTAATAGGGATAGTTGGGGGCATTAGTATTCAATTGTCAGAGGTGAAATTCTTGGATTTATTGAAGACTAACTACTGCGAAAGCATTTGCCAAGGATGTTTTCATTA…	Eukaryota	Mucoromycota	Glomeromycetes	Glomerales	Glomeraceae	Glomus	ASV0040	VTX120
GCAGCCGCGGTAATTCCAGCTCCAATAGCGTATATTAAAGTTGCTGCAGTTAAAAAGCTCGTAGTTGAATTTCGGGATCAATTTACTGGTCGTGCCTACGGTACGTACTGGTTTATTGGTTCCTCCTTTCTGAGAAGCTGTGATGTCATTAACTTGATGTTGCGGGGAATCAGGACTGTTACTTTGAAAAAATTAGAGTGTTTAAAGCAGGCTAAAGCTTGAATACATTAGCATGGAATAATGAAATAGGACGGTCGATCCTATTTTTGTTGGTTTCTAGGATTGACGTAATGATTAATAGGGATAGTTGGGGGCATTAGTATTCAATTGTCAGAGGTGAAATTCTTGGATTTATTGAAGACTAACTACTGCGAAAGCATTTGCCAAGGATGTTTTCAT…	Eukaryota	Mucoromycota	Glomeromycetes	Glomerales	Glomeraceae	Glomus	ASV0013	VTX120a
GCAGCCGCGGTAATTCCAGCTCCAATAGCGTATATTAAAGTTGCTGCAGTTAAAAAGCTCGTAGTTGAATTTCGGGATCAATTTACTGGTCGTGCCTATGGTACGTACTGGTTTTGTTGGTTCCTCCTTTCTGAGGAGCCGCGATGTCATTAACTTGGTGTCGTGGGGAATCAGGACTGTTACTTTGAAAAAATTAGAGTGTTTAAAGCAGGCTAACGCTTGAATACATTAGCATGGAATAATGAAATAGGACGTTTGATTCTATTTTGTTGGTTTCTAGGGTCGACGTAATGATTAATAGGGATAGTTGGGGGCATTAGTATTCAATTGTCAGAGGTGAAATTCTTGGATTTATTGAAGACTAACTACTGCGAAAGCATTTGCCAAGGATGTTTTCAT…	Eukaryota	Mucoromycota	Glomeromycetes	Glomerales	Glomeraceae	Glomus	ASV0039	VTX121
GCAGCCGCGGTAATTCCAGCTCCAATAGCGTATATTAAAGTTGTTGCAGTTAAAAAGCTCGTAGTTGAATTTCGGGATCAATTTATCGGTCGTGCCAATGGTATGAACTGGTACAATTGGTTTCTCCCTTCTGACGAAGCATGATGTCATTAATTTGGTGTCGTGGGGAATCAGGACTGTTACTTTGAAAAAATTAGAGTGTTTAAAGCAAGCATTAGCTTGAATACATTAGCATGGAATAATGAAATAGGACGTTTGATCCTATTTCGTTGGTTTCTAGGATCGACGTAATGATTAATAGGGATAGTTGGGGGCATTAGTATTCAATTGTCAGAGGTGAAATTCTTGGATTTATTGAAGACTAACTACTGCGAAAGCATTTGCCAAGGATGTTTTCAT…	Eukaryota	Mucoromycota	Glomeromycetes	Glomerales	Glomeraceae	Glomus	ASV0401	VTX122
GCAGCCGCGGTAATTCCAGCTCCAATAGCGTATATTAAAGTTGTTGCAGTTAAAAAGCTCGTAGTTGAATTTCGGGATTAATTTATCGGTCGTGCTTTTGTACGTACTGGTATTATTGATTCCTACCTTCTGACGAACCATGATGTCATTAATTTGGTGTCTTGGGGAATCAGGACTGTTACTTTGAAAAAATTAGAGTGTTTAAAGCAGGCTCACGCTTGAATACATTAGCATGGAATAACGAAATAGGACGTTTGATTCTATTTTGTTGGTTTCTAGGATCGACGTAATGATTAATAGGGATAGTTGGGGGCATTAGTATTCAATTGTCAGAGGTGAAATTCTTGGATTTATTGAAGACTAACTACTGCGAAAGCATTTGCCAAGGATGTTTTCATT…	Eukaryota	Mucoromycota	Glomeromycetes	Glomerales	Glomeraceae	Glomus	ASV0008	VTX130
GCAGCCGCGGTAATTCCAGCTCCAATAGCGTATATTAAAGTTGTTGCAGTTAAAAAGCTCGTAGTTGAATTTCGGGATCAGTTGATCGGTCGTGCCTCGGTACGTACTGGTCAAATTGATTCCTACCTTCTGACGAACCACGATGTCATTAATTTGGTGTCGCGGGAAATCAGGACTGTTACTTTGAAAAAATTAGAGTGTTTAAAGCAGGCTCGCGCTTGAATACATTAGCATGGAATAATGAAATAGGACGTTTGATTCTATTTTGTTGGTTTCTAGGATTGACGTAATGATTAATAGGGATAGTTGGGGGCATTAGTATTCAATTGTCAGAGGTGAAATTCTTGGATTTATTGAAGACTAACTACTGCGAAAGCATTTGCCAAGGATGTTTTCATT…	Eukaryota	Mucoromycota	Glomeromycetes	Glomerales	Glomeraceae	Glomus	ASV0491	VTX135
GCAGCCGCGGTAATTCCAGCTCCAATAGCGTATATTAAAGTTGTTGCAGTTAAAAAGCTCGTAGTTGAATTTCGGGATCAATATGTTGGTCGTGCCATTGGTACGTACTGGCATTATTGGTTTCTACCTTCTGAAGAACCTCGATGTCATTAATTTGGTGTCTTGGGGAATCAGGACTGTTACTTTGAAAAAATTAGAGTGTTTAAAGCAGGCTCGCGCTTGAATACATTAGCATGGAATAATGAAATAGGACGTTTGATTCTATTTTGTTGGTTTCTAGGATCGACGTAATGATTAATAGGGATAGTTGGGGGCATTAGTATTCAATTGTCAGAGGTGAAATTCTTGGATTTATTGAAGACTAACTACTGCGAAAGCATTTGCCAAGGATGTTTTCAT…	Eukaryota	Mucoromycota	Glomeromycetes	Glomerales	Glomeraceae	Glomus	ASV0005	VTX153
GCAGCCGCGGTAATTCCAGCTCCAATAGCGTATATTAAAGTTGTTGCAGTTAAAAAGCTCGTAGTTGAATTTCGGGATCAATATGTCGGTCGTGCCTCCGGTACGTACTGGCGTTATTGGTTTCTCCCTTCTGACGAACCACGATGTCATTAATTTGGTGTCATGGGGAATCAGGACTGTTACTTTGAAAAAATTAGAGTGTTTAAAGCAGGCTCACGCTTGAATACATTAGCATGGAATAATGAAATAGGACGTTTGATTCTATTTTGTTGGTTTCTAGGATCGACGTAATGATTAATAGGGATAGTTGGGGGCATTAGTATTCAATTGTCAGAGGTGAAATTCTTGGATTTATTGAAGACTAACTACTGCGAAAGCATTTGCCAAGGATGTTTTCAT…	Eukaryota	Mucoromycota	Glomeromycetes	Glomerales	Glomeraceae	Glomus	ASV0101	VTX154
GTAGCTGCGGTAATTCCAGCTCCAATAGCGTATATTAAAGTTGTTGCAGTTAAAAAGCTCGTAGTTGAATTTTGGGATCAATATGTCAGTCATGTCTCTGGCACATATTGGCGTTATTGGTTTCTTCCTTTTGACGAACCACGATGTCATTAATTTGGTATTATGGGAAATCAGAACTGTTACTTTGAAAAAATTAGAGTGTTTAAAGCAAGCTCACATTTGAATACATTAGCATGAAATAATGAAATAGGACGTTTGATTCTATTTTGTTGGTTTCTAGGATCGATGTAATGATTAATAGGGATAGTTGGGGCATTAGTATTCAATTGTCAGAGGTAAAATTCTTGGATTTATTAAAGACTAACTACTGTGAAAGCATTTGCCAAAGATGTTTTCATT…	Eukaryota	Mucoromycota	Glomeromycetes	Glomerales	Glomeraceae	Septoglomus	ASV0445	VTX154a
GCAGCCGCGGTAATTCCAGCTCCAATAGCGTATATTAAAGTTGTTGCAGTTAAAAAGCTCGTAGTTGAATTTCGGGACCAATTTGTTGGTCGTGCCTCGGTACGTACTGGTATTATTGGTTTCTCCCTTCTGAAGAACCTCGATGCCATTAATTTGGTGTCGTGGGGAATCAGGACTGTTACTTTGAAAAAATTAGAGTGTTTAAAGCAAGCATACGCTTGAATACATTAGCATGGAATAATGAAATAGGACGTTTGATTCTATTTTGTTGGTTTCTAGGATCGACGTAATGATTAATAGGGATAGTTGGGGGCATTAGTATTCAATTGTCAGAGGTGAAATTCTTGGATTTATTGAAGACTAACTACTGCGAAAGCATTTGCCAAGGATGTTTTCATT…	Eukaryota	Mucoromycota	Glomeromycetes	Glomerales	Glomeraceae	Glomus	ASV0079	VTX156
GCAGCCGCGGTAATTCCAGCTCCAATAGCGTATATTAAAGTTGTTGCAGTTAAAAAGCTCGTAGTTGAATTTCGGGATCAATTTATCGGTCGTGCAATAGTACGTACTGGTTTTATTGGTTCCTACCTTCTGATGAACCATGATGCCATTAATTTGGTGTCATGGGGAATCAGGACTGTTACTTTGAAAAAATTAGAGTGTTTAAAGCAGGCTCACGCTTGAATACATTAGCATGGAATAATGAAATAGGACGTTTGATTCTATTTTGTTGGTTTCTAGGATCGACGTAATGATTAATAGGGATAGTTGGGGGCATTAGTATTCAATTGTCAGAGGTGAAATTCTTGGATTTATTGAAGACTAACTACTGCGAAAGCATTTGCCAAGGATGTTTTCATT…	Eukaryota	Mucoromycota	Glomeromycetes	Glomerales	Glomeraceae	Glomus	ASV0162	VTX175
GCAGCCGCGGTAATTCCAGCTCCAATAGCGTATATTAAAGTTGTTGCAGTTAAAAAGCTCGTAGTTGAATTTCGGGATCAATACGTCGGTCGTGCTTTTGGTACGTACTAACGTCATTGATTTCTCCTTTCTGACGAACCATGATGTCATTAATTTGGTGTTATGGGGAGTTAGGACTGTTACCTTGAAAAAATTAGAGTGTTTAAAGCAGGCTTACGCTTGAATACATTAGCATGGAATAATGAAATAGGACGTTCGATCCTATTTTGTTGGTTTCTAGGATCAACGTAATGATTAATAGGGATAGTTGGGGGCATTAGTATTCAATTGTCAGAGGTGAAATTCTTGGATTTATTGAAGACTGACTACTGCGAAAGCATTTGCCAAGGATGTTTTCAT…	Eukaryota	Mucoromycota	Glomeromycetes	Glomerales	Glomeraceae	Glomus	ASV0071	VTX191
GCAGCCGCGGTAATTCCAGCTCCAATAGCGTATATTAAAGTTGTTGCAGTTAAAAAGCTCGTAGTTGAATTTCGGGATTGACACATCGGTCGTGCCTTAAGGGGTATGAACTGGTGTAGTCAATTTCTCACCTTCTGGAGAACCGCGATGTCCTTAATTGGGTGCCGCGGGGAACCAGGACCTTTACTTTGAAAAAATTAGAGTGTTTAAAGCAGGCATTTTGCTTGAATACATTAGCATGGAATAATAAAATAGGACGGATGATTCTATTTTGTTGGTTTCTAGGACCACCGTAATGATTAATAGGGATAGTTGGGGGCATTAGTATTCAATTGTCAGAGGTGAAATTCTTGGATTTATTGAAGACTAACTACTGCGAAAGCATTTGCCAAGGATGTT…	Eukaryota	Mucoromycota	Glomeromycetes	Glomerales	Claroideoglomeraceae	Claroideoglomus	ASV0046	VTX193
GCAGCCGCGGTAATTCCAGCTCCAATAGCGTATATTAAAGTTGTTGCAGTTAAAAAGCTCGTAGTTGAATTTCGGGATCAATATATCGGTCGTGCCTTGGTACGTACTGGTATCATTGGTTTCTCCTTTCTGACGAACCATGATGTCATTAATTTGGTGTTATGGGAAGTTAGGACTGTTACTTTGAAAAAATTAGAGTGTTTAAAGCAGGCTTTAGCTTGAATACATTAGCATGGAATAATGAAATAGGACGTTCGAACCTATTTTGTTGGTTTCTAGGATCAACGTAATGATTAATAGGGATAGTTGGGGGCATTAGTATTCAATTGTCAGAGGTGAAATTCTTGGATTTATTGAAGACTAACTACTGCGAAAGCATTTGCCAAGGATGTTTTCATT…	Eukaryota	Mucoromycota	Glomeromycetes	Glomerales	Glomeraceae	Glomus	ASV0051	VTX199
GCAGCCGCGGTAATTCCAGCTCCAATAGCGTATATTAAAGTTGTTGCAGTTAAAAAGCTCGTAGTTGAATTTCGGGATCAATGCGTCGGTCGTGCCTTCGGTACGTACTAGCGTCATTGATTCCTCCCTTCTGAAGAACCGTGATGTCATTAATTTGGTGTTACGGGGAATCAGGACTGTTACCTTGAAAAAATTAGAGTGTTTAAAGCAGGCTAACGCTTGAATACATTAGCATGGAATAATGAAATAGGACGTTCGAACCTATTTTGTTGGTTTCTAGGATCGACGTAATGATTAATAGGGATAGTTGGGGGCATTAGTATTCAATTGTCAGAGGTGAAATTCTTGGATTTATTGAAGACTAACTACTGCGAAAGCATTTGCCAAGGATGTTTTCAT…	Eukaryota	Mucoromycota	Glomeromycetes	Glomerales	Glomeraceae	Glomus	ASV0006	VTX202
GCAGCCGCGGTAATTCCAGCTCCAATAGCGTATATTAAAGTTGTTGCAGTTAAAAAGCTCGTAGTTGAATTTCGGGATCAGTACGCCGGTCGTGCCTTCGGTATGCACTGGTGTCACTGGTTTCTCCCTTCTGAAGAACCATCATGCCATTCAGTTGGTGTGGCGGGGAATCAGGACTGTTACTTTGAAAAAATTAGAGTGTTTAAAGCAGGCTCGCGCTTGAATACATTAGCATGGAATAATGAAATAGGACGTTTGACCCTATTTTGTTGGTTTCTAGGATCGACGTAATGATTAATAGGGATAGTTGGGGGCATTAGTATTCAATTGTCAGAGGTGAAATTCTTGGATTTATTGAAGACTAACTACTGCGAAAGCATTTGCCAAGGATGTTTTCAT…	Eukaryota	Mucoromycota	Glomeromycetes	Glomerales	Glomeraceae	Glomus	ASV0003	VTX214
GCAGCCGCGGTAATTCCAGCTCCAATAGCGTATATTAAAGTTGTTGCAGTTAAAAAGCTCGTAGTTGAATTTCGAGACCGGCTTACTGGTCGTGCTATTGTGCGTACTGGTATAATCGGTTTCTCCTTTCTGACGAACTATAATGCCATTAATTTGGTGTTATAGGGAATCAGGACTGTTACTTTGAAAAAATTAGAGTGTTTAAAGCAGGCTCACGCTTGAATACATTAGCATGGAATAACGGAATAGGACGTTTGATTCTATTTTGTTGGTTTCTAGGATCGACGTAATGATTAATAGGGATAGTTGGGGGCATTAGTATTCAATTGTCAGAGGTGAAATTCTTGGATTTATTGAAGACTAACTACTGCGAAAGCATTTGCCAAGGATGTTTTCATT…	Eukaryota	Mucoromycota	Glomeromycetes	Glomerales	Glomeraceae	Glomus	ASV0189	VTX222
GCAGCCGCGGTAATTCCAGCTCCAATAGCGTATATTAAAGTTGTTGCAGTTAAAAAGCTCGTAGTTGAATTTTGGATTCTGCCATTTGGTCCATCTTTTAGATGAGTACTGAGTGTGTAGGGTCTATTCGCCTGGTGATACGTAATGTCCTTTATTGGATGTTGCGGGTAGTCAGGACTTTTACCTTGAAAAAATTAGAGTGTTTAAAGCAGGCTTATGCCGGAATACATTAGCATGGAATAATAGAATAGGACGAAGTTGTTTTATTTTGTTGGTTTCTAGGACAACCGTAATGATTAATAGGGATAGTTGGGGGCATTAGTATTCAATTGTCAGAGGTGAAATTCTTGGATTTATTGAAGACTAACTACTGCGAAAGCATTTGCCAAGGATGTTTTC…	Eukaryota	Mucoromycota	Glomeromycetes	Archaeosporales	Archaeosporaceae	Archaeospora	ASV0350	VTX245
GCAGCCGCGGTAATTCCAGCTCCAATAGCGTATATTAAAGTTGTTGCAGTTAAAAAGCTCGTAGTTGAATTTCGGGATTGACATGTTGGTCGTGCCTTAAGGGGTATGAACTGGCATTGTCGATTTCTCACCTTCTGGAGAATCACGATGCTCTTAATTGGGTGTCGTGTGGATCCAGGACCTTTACCTTGAAAAAATTAGAGTGTTTAAAGCAGGCATTTTGCTCGAATACATTAGCATGGAATAATAAAATAGGACGGCTTGGTTCTATTTTGTTGGTTTCTAGGATCACCGTAATGATTAATAGGGATAGTTGGGGGCATTAGTATTCAATTGTCAGAGGTGAAATTCTTGGATTTATTGAAGACTAACTACTGCGAAAGCATTTGCCAAGGATGT…	Eukaryota	Mucoromycota	Glomeromycetes	Glomerales	Claroideoglomeraceae	Claroideoglomus	ASV0229	VTX278
GCAGCCGCGGTAATTCCAGCTCCAATAGCGTATATTAAAGTTGTTGCAGTTAAAAAGCTCGTAGTTGAATTTCAGGCCTGGCTGGACGGTCCGCCTTTCGGGTGAGTACTGTCTGTGGTCGGGTCCTACCTTCTGGCGAAGCGTCATGGCCTTAACCGGCCGTGGCGGGGAACCAGGACTTTTACTGTGAAAAAATTAGAGTGTTCAAAGCAGGCAATCGCTTGGATACATTAGCATGGAATAATGGAATAGGACAATGGTTCTATTTGTTGGTTTCTAGGACCGTTGTAATGATTAATAGGGATAGTTGGGGGCATTAGTATTCAATTGTCAGAGGTGAAATTCTTGGATTTATTGAAGACTAACTACTGCGAAAGCATTTGCCAAGGATGTTTTCAT…	Eukaryota	Mucoromycota	Glomeromycetes	Paraglomerales	Paraglomeraceae	Paraglomus	ASV0295	VTX281
GCAGCCGCGGTAATTCCAGCTCCAATAGCGTATATTAAAGTTGTTGCAGTTAAAAAGCTCGTAGTTGAATTTTGGGTCTGGCCGGGCAGTCCGCTTTCTGGGTGAGTACTGATACGATGTCGGACCTATCCTTCTGGTGAATCGGCATGTCCTTTACTGGGTGTGTCGGGGAACCAGGACCATTACCTTGAAAAAATTAGAGTGTTCAAAGCAGGCGCATGCTCGAATACATTAGCATGGAATAATAAAATAGGACGCGTGGTGCTATTTTGTTGGTTTCTAGAACCACCGTAATGATTAATAGGGATAGTTGGGGGCATTAGTATTCAATTGTCAGAGGTGAAATTCTTGGATTTATTGAAGACTAACTTCTGCGAAAGCATTTGCCAAGGATGTTTT…	Eukaryota	Mucoromycota	Glomeromycetes	Archaeosporales	Ambisporaceae	Ambispora	ASV0684	VTX283
GCAGCCGCGGTAATTCCAGCTCCAATAGCGTATATTAAAGTTGTTGCAGTTAAAAAGCTCGTAGTTGAACTTCGGGATCAATGAATTGGTCATGCCGTTGGTATGTACTAATTTTATTGGTTCTCACCTTCTAAAGAACCATAATGTCATTCATTTGATGTTATGGGGAATTAGGACTGTTACCTTGAAAAAATTAGAGTGTTTAAAGCAGGCTCACGCTTGAATACATTAGCATGGAATAATGAAATAGGACATCGCATTCTATTTTGTTGGTTTCTAGGATCGATGTAATGATTAATAGGGATAGTTGGGGGCATTAGTATTCAATTGTCAGAGGTGAAATTCTTGGATTTATTGAAGACTAACTACTGCGAAAGCATTTGCCAAGGATGTTTTCAT…	Eukaryota	Mucoromycota	Glomeromycetes	Glomerales	Glomeraceae	Glomus	ASV0127	VTX293
GCAGCCGCGGTAATTCCAGCTCCAATAGCGTATATTAAAGTTGTTGCAGTTAAAAAGCTCGTAGTTGAATTTCGGGATCAGTATGTTGGTCGTGCTTCGGTACGTACTGTCATTACTGGTTTCTACCTTCTGAAGAACCTTGATGTCATTAATTTGGTGTCTTGGGGAATCAGGACTGTTACTTTGAAAAAATTAGAGTGTTTAAAGCAAGCATACGCTTGAATACATTAGCATGGAATAATGAAATAGGACGTTTGATTCTATTTTGTTGGTTTCTAGGATCGACGTAATGATTAATAGGGATAGTTGGGGGCATTAGTATTCAATTGTCAGAGGTGAAATTCTTGGATTTATTGAAGACTAACTACTGCGAAAGCATTTGCCAAGGATGTTTTCATT…	Eukaryota	Mucoromycota	Glomeromycetes	Glomerales	Glomeraceae	Glomus	ASV0139	VTX304
GCAGCCGCGGTAATTCCAGCTCCAATAGCGTATATTAAAGTTGTTGCAGTTAAAAAGCTCGTAGTTGAACTTCAGGCCTGTCCAGATGGTCCGCCTTAATTGGTGTGTACTGTCCTTGGGTGGGTCCTACCTTCTGGCGAAGCGGCATGGCCTTAATTGGTTGTGTTGGGGAACCAGGACTTTTACTGTGAAAAAATTAGAGTGTTCAAAGCAGGCATTATATGCTCGAATACATTAGCATGGAATAATGGAATAGGACGATGGTTCTATTTTGTTGGTTCTAGGACCGTTGTAATGATTAATAGGGATAGTTGGGGGCATTAGTATTCAATTGTCAGAGGTGAAATTCTTGGATTTATTGAAGACTAACTACTGCGAAAGCATTTGCCAAGGATGTTT…	Eukaryota	Mucoromycota	Glomeromycetes	Paraglomerales	Paraglomeraceae	Paraglomus	ASV0087	VTX335
GCAGCCGCGGTAATTCCAGCTCCAATAGCGTATATTAAAGTTGTTGCAGTTAAAAAGCTCGTAGTTGAATTTTGGGTTTGGCCGATTGGTCCGTTCTTGTAACGAGTACTGGTCGGTCGGGCCTCACCGCCTGGTGATACGTAATGCCCTTTATTGGGTGTTGCGAGTAGCCAGGACCTTTACCTTGAAAAAATTAGAGTGTTTAAAGCAGGCTTATGCCGGAATACATTAGCATGGAATAATAGAATAGGACGATGATTCTATTTTGTTGGTTTCTAGGAGCATCGTAATGATTAATAGGGATAGTTGGGGGCATTAGTATTCAATTGTCAGAGGTGAAATTCTTGGATTTATTGAAGACTAACTACTGCGAAAGCATTTGCCAAGGATGTTTTCATT…	Eukaryota	Mucoromycota	Glomeromycetes	Archaeosporales	Archaeosporaceae	Archaeospora	ASV0226	VTX338
GCAGCCATTGCGGTAATTCCAGCTCCAATAGCGTATATTAAAGTTGCTGCGGTTAAAAAGCTCGTAGTTGAATTTCGGAATTGATGCATCGGTCGTGCCTTAAGGGGCATGAACTGGTGTAGCCAATTTCTCACCTTCTGGTGAATTGTGATGTTCTTAATGGGTGTCTCAATGAACTAGAATTTTTTACTTTGAAAAAATTAGAGTGTTTAAAGCAGGCATTAATTTGCTTGAATACATTAGCATGGAATAATGAAATAGGACAGTGGTTCCGTTTTGTTGGTTTCTAGGATCACGTAATGATTAATAGGGACAGTTGGGGGCATTAGTATTCAATTGTCAGAGGTGAAATTCTTGGATTTATTGAAGACTAACTATTGCGAAAGCATTTGCCAAGGA…	Eukaryota	Mucoromycota	Glomeromycetes	Glomerales	Claroideoglomeraceae	Claroideoglomus	ASV0788	VTX340
GCAGCCGCGGTAATTCCAGCTCCAATAGCGTATATTAAAGTTGCTGCAGTTAAAAAGCTCGTAGTTGAATTTCGGGACCAATATGTCGGTCGTGCCTCGGTACGTACTGGCATCGTTGGTTTCTCCCTTCTGACGAACCATGATGTCATTTATTTGGTGTCGTGGGGAATCAGGACTGTTACTTTGAAAAAATTAGAGTGTTTAAAGCAGGCTCACGCTTGAATACATTAGCATGGAATAATGAAATAGGACGTTTGATTCTATTTTGTTGGTTTCTAGGATCGACGTAATGATTAATAGGGATAGTTGGGGGCATTAGTATTCAATTGTCAGAGGTGAAATTCTTGGATTTATTGAAGACTAACTACTGCGAAAGCATTTGCCAAGGATGTTTTCATT…	Eukaryota	Mucoromycota	Glomeromycetes	Glomerales	Glomeraceae	Glomus	ASV0024	VTX342
GCAGCCGCGGTAATTCCAGCTCCAATAGCGTATATTAAAGTTGTTGCAGTTAAAAAGCTCGTAGTTGAACTTCGAAATTTGTTCATTGGTCAGGCTTAACTGTCTGTACTGGTGTTACGAATTTCTACCTTCTGAGGAATCCTCATGCCATTAATTTGGTGCGGGGGGGAATCAGGACTGTTACTTTGAAAAAATTAGAGTGTTTAAAGCAGGCTAACGTCTGAATACATTAGCATGGAATAATAAAATAGGACGGTTTGGTTCTATTTTGTTGGTTTCTAGGATCACCGTAATGATTAATAGGGATAGTTGGGGGCATTAGTATTCAATTGTCAGAGGTGAAATTCTTGGATTTATTGAAGACTAACTACTGCGAAAGCATTTGCCAAGGATGTTTTC…	Eukaryota	Mucoromycota	Glomeromycetes	Diversisporales	Diversisporaceae	Diversispora	ASV0172	VTX353
GCAGCCGCGGTAATTCCAGCTCCAATAGCGTATATTAAAGTTGTTGCAGTTAAAAAGCTCGTAGTTGAATTTCGGGATTCGTCCATTGGTCAGGCTTAACTGTCTGTACTGATGTGTCGGATTTCTACCTTCTGAAGAACCTTTATGCCATTAATTTGGTGTGTTGGGGAATCAGGACTGTTACTTTGAAAAAATTAGAGTGTTTAAAGCAGGCTAACGTCTGAATACATTAGCATGGAATAATGAAATAGGACGGTACGGTTCTATTTTGTTGGTTTCTAGGATCGCCGTAATGATTAATAGGGATAGTTGGGGGCATTAGTATTCAATTGTCAGAGGTGAAATTCTTGGATTTATTGAAGACTAACTACTGCGAAAGCATTTGCCAAGGATGTTTTC…	Eukaryota	Mucoromycota	Glomeromycetes	Diversisporales	Diversisporaceae	Diversispora	ASV0453	VTX354
GCAGCCGCGGTAATTCCAGCTCCAATAGCGTATATTAAAGTTGTTGCAGTTAAAAAGCTCGTAGTTGAACTTCGGGATTTGCCCATTGGTCAGGCTTAACTGTCTGCACTGGTGAGACGAATTCCTACCTTCTGAGGAATCTCCATGCCATTCAGTTGGTGTGGGGGGGAATCAGGACTGTTACTTTGAAAAAATTAGAGTGTTTAAAGCAGGCATCCGTCTGAATACATTAGCATGGAATAATAAAATAGGACGGTTTGGTTCTATTTTGTTGGTTTCTAGGATCACCGTAATGATTAATAGGGATAGTTGGGGGCATTAGTATTCAATTGTCAGAGGTGAAATTCTTGGATTTATTGAAGACTAACTACTGCGAAAGCATTTGCCAAGGATGTTTTC…	Eukaryota	Mucoromycota	Glomeromycetes	Diversisporales	Diversisporaceae	Diversispora	ASV0125	VTX356
GCAGCCGCGGTAATTCCAGCTCCAATAGCGTATATTAAAGTTGTTGCAGTTAAAAAGCTCGTAGTTGAATTTCGGGATCAATAAGTCGGTCATGCCGTTGGTATGTACTGATTTTATTGATTCTCACCTTCTAATGAACCGTAATGTCATTAATTTGATGTTGCGGGGAATTAGGACTGTTACCTTGAAAAAATTAGAGTGTTTAAAGCAGGCTAACGCTTGAATACATTAGCATGGAATAATGAAATAGGACATCAGATTCTATTTTGTTGGTTTCTAGGATCGATGTAATGATTAATAGGGATAGTTGGGGGCATTAGTATTCAATTGTCAGAGGTGAAATTCTTGGATTTATTGAAGACTAACTACTGCGAAAGCATTTGCCAAGGATGTTTTCAT…	Eukaryota	Mucoromycota	Glomeromycetes	Glomerales	Glomeraceae	Glomus	ASV0023	VTX392
GCAGCCGCGGTAATTCCAGCTCCAATAGCGTATATTAAAGTTGTTGCAGTTAAAAAGCTCGTAGTTGAATTTCGGGATCAATGGGTTGGTCATGCCCTCGGTATGTACTGATTTCATTGGTTCTCACCTTCTAAGGAACCATGATGTCATTCGTTTGATGTTGTGGGGAATTAGGACTGTTACCTTGAAAAAATTAGAGTGTTTAAAGCAGGCTAACGCTTGAATACATTAGCATGGAATAATGAAATAGGACATCCGATTCTATTTTGTTGGTTTCTAGGATCGATGTAATGATTAATAGGGATAGTTGGGGGCATTAGTATTCAATTGTCAGAGGTGAAATTCTTGGATTTATTGAAGACTAACTACTGCGAAAGCATTTGCCAAGGATGTTTTCAT…	Eukaryota	Mucoromycota	Glomeromycetes	Glomerales	Glomeraceae	Glomus	ASV0035	VTX409
GCAGCCGCGGTAATTCCAGCTCCAATAGCGTATATTAAAGTTGTTGCAGTTAAAAAGCTCGTAGTTGAATTTCGGAATCGACGGATTGGTCGCGCCTTCGGTGTGTACTGGTCTTGCCGGTTTCTCCCTTCTGACGAACCACGATGTCATTAATTTGGTGTCGCGGGGAATCAGGACTGTTACTTTGAAAAAATTAGAGTGTTTAAAGCAGGCATTAGCTTGAATACATTAGCATGGAATAATGAAATAGGACGTTTGATCTTATTTTGTTGGTTTCTAGGATCGACGTAATGATTAATAGGGATAGTTGGGGGCATTAGTATTCAATTGTCAGAGGTGAAATTCTTGGATTTATTGAAGACTAACTACTGCGAAAGCATTTGCCAAGGATGTTTTCAT…	Eukaryota	Mucoromycota	Glomeromycetes	Glomerales	Glomeraceae	Glomus	ASV0098	VTX418
GCAGCCGCGGTAATTCCAGCTCCAATAGCGTATATTAAAGTTGTTGCAGTTAAAAAGCTCGTAGTTGAATTTCGGGATCAGCAGGTCGGTCGCGCCTCCGGTGTGTACTGGCCTAGCTGGTTTCTCCCTTCTGACGAACCACGATGTCATTAATTTGGTGTCGCGGGGAATCAGGACTGTTACTTTGAAAAAATTAGAGTGTTTAAAGCAGGCTAAGGCTTGAATACATTAGCATGGAATAATGAAATAGGACGTTTGATCTTATTTTGTTGGTTTCTAGGATCGACGTAATGATTAATAGGGATAGTTGGGGGCATTAGTATTCAATTGTCAGAGGTGAAATTCTTGGATTTATTGAAGACTAACTACTGCGAAAGCATTTGCCAAGGATGTTTTCAT…	Eukaryota	Mucoromycota	Glomeromycetes	Glomerales	Glomeraceae	Glomus	ASV0103	VTX419
